# Supplementary material for: GWAS Mediated Elucidation of Heterosis for Metric Traits in Cotton (Gossypium hirsutum L.) Across Multiple Environments
Source: Front Plant Sci. 2021 May 20;12:565552. doi: 10.3389/fpls.2021.565552 (PMC8173050; doi:10.3389/fpls.2021.565552)
Supplement: Supplementary file 1 [file Data_Sheet_1.zip]

Archive with 1 entries (1 files):
- Supplementary Tables 1-13.XLSX
