# Supplementary material for: GWAS Mediated Elucidation of Heterosis for Metric Traits in Cotton (Gossypium hirsutum L.) Across Multiple Environments
Source: Front Plant Sci. 2021 May 20;12:565552. doi: 10.3389/fpls.2021.565552 (PMC8173050; doi:10.3389/fpls.2021.565552)
Supplement: Supplementary file 1 [file Data_Sheet_1.zip › Supplementary Tables 1-13.XLSX]

## Sheet: Table S1
Table S1 Information for 288 upland cotton accessions.
Number name	Accession name	Ecological classification	1	Parents
RAD_M3	JiFeng107	YEL	NEW	Female
RAD_M4	JinMian31	YEL	NEW	Female
RAD_M5	Lu25A	YEL	NEW	Female
RAD_247	HanDan109	YEL	NEW	Female
RAD_292	ZhongMianSuo41(SGK9708)	YEL	NEW	Female
RAD_M10	Zhong2101（D1）	YEL	NEW	Female
RAD_M12	Zhong152	YEL	NEW	Female
RAD_M13	SGK9708（Yuan）	YEL	NEW	Female
RAD_M15	Zhong21371	YEL	NEW	Female
RAD_M16	A41772Bt	YEL	NEW	Female
RAD_M17	Lu16Bt-Lu188	YEL	NEW	Female
RAD_M18	ZhongZi2514	YEL	NEW	Female
RAD_M19	Zhong1816	YEL	NEW	Female
RAD_M20	KangHuangWei164	YEL	NEW	Female
RAD_M21	Ari971/SGK9708 T4	YEL	NEW	Female
RAD_M22	9901/98101-991 F6	YEL	NEW	Female
RAD_M23	Zhong078	YEL	GEN	Female
RAD_M24	Zhong129	YEL	NEW	Female
RAD_M25	ZhongR014121	YEL	NEW	Female
RAD_271	QinLi514	YEL	GEN	Female
RAD_M47	JiFeng908	YEL	NEW	Female
RAD_M49	LangHuangF10(ZongXu)	YEL	GEN	Female
RAD_M51	21371	YEL	NEW	Female
RAD_M52	Ari3697	YEL	NEW	Female
RAD_306	Zhong2220	YEL	NEW	Female
RAD_M54	ZhongR1028	YEL	NEW	Female
RAD_M55	ZhongR1029	YEL	NEW	Female
RAD_M56	ZhongR2013	YEL	NEW	Female
RAD_M57	ZhongR 2052	YEL	NEW	Female
RAD_M58	ZhongR1528	YEL	NEW	Female
RAD_M60	ZhongZi3012	YEL	NEW	Female
RAD_M62	Ari1327	YEL	NEW	Female
RAD_M64	657-84	YEL	NEW	Female
RAD_M66	ZhongRI015	YEL	GEN	Female
RAD_119	ZhongAR40772	YEL	NEW	Female
RAD_223	TM1-IPR	YEL	NEW	Female
RAD_145	ZhongYuan9115	YEL	GEN	Female
RAD_M73	LuNong9648	YEL	OLD	Female
RAD_M74	YuMian19	YEL	OLD	Female
RAD_M75	ZhongMianSuo16	YEL	OLD	Female
RAD_M80	JinKe2Hao	YEL	OLD	Female
RAD_M81	JiMian8	YEL	OLD	Female
RAD_M82	LuMian2Hao	YEL	OLD	Female
RAD_M86	Shan401	YEL	OLD	Female
RAD_M87	JiMian11	YEL	OLD	Female
RAD_M88	ZhongMianSuo10Hao	YEL	OLD	Female
RAD_M91	JiMian20	YEL	GEN	Female
RAD_M93	QinYuan4Hao	YEL	OLD	Female
RAD_M94	JinMian12	YEL	OLD	Female
RAD_M96	XinYan96-48	YEL	OLD	Female
RAD_M97	ShanNongFengKang6Hao	YEL	OLD	Female
RAD_M99	ShanZao2786	YEL	OLD	Female
RAD_M100	ZhongMianSuo49	YEL	NEW	Female
RAD_M101	ZhongR971708	YEL	NEW	Female
RAD_M102	M21Bt	YEL	NEW	Female
RAD_M104	MM-2/Zhong41 F10	YEL	NEW	Female
RAD_M104	MM-2/Zhong41 F10	YEL	NEW	Female
RAD_M105	M23Bt F11	YEL	NEW	Female
RAD_M106	R01/ZhongSanDou4121 F9	YEL	NEW	Female
RAD_M107	Su9108/R03 F9	YEL	NEW	Female
RAD_M108	LA887/SuBt F9	YEL	NEW	Female
RAD_M109	A41772BBt F7	YEL	NEW	Female
RAD_M111	M2Bt4133	YEL	NEW	Female
RAD_M112	14214612 F5	YEL	NEW	Female
RAD_M113	1421/ZhongZi10HaoF5	YEL	NEW	Female
RAD_M114	142199633 F5	YEL	NEW	Female
RAD_M115	4133Bt	YEL	NEW	Female
RAD_M116	135	YEL	NEW	Female
RAD_M117	9909	YEL	NEW	Female
RAD_M118	LuMianYan28	YEL	NEW	Female
RAD_M119	9901Xuan	YEL	NEW	Female
RAD_273	LuMianYan21(Lu1138)	YEL	NEW	Female
RAD_81	JiFeng197	YEL	NEW	Female
RAD_M122	ZhongMianSuo43	YEL	OLD	Female
RAD_M123	ChaoZao3Hao	YEL	GEN	Female
RAD_299	ZhongMianSuo50	YEL	NEW	Female
RAD_217	SGKShiXuan321	YEL	NEW	Female
RAD_M126	ZhongMianSuo44	YEL	OLD	Female
RAD_M128	QinYuan93089	YEL	GEN	Female
RAD_M129	Shan1155×Kang6	YEL	OLD	Female
RAD_M131	Han802	YEL	OLD	Female
RAD_175	ZhongMianSuo17Hao（Zhong117）	YEL	OLD	Female
RAD_211	YuMian９Hao(YuZao1109)	YEL	OLD	Female
RAD_215	ZhongMianSuo35	YEL	NEW	Female
RAD_229	ZhongZi9103	YEL	NEW	Female
RAD_242	Yun93Kang354	YEL	OLD	Female
RAD_242	Yun93Kang354	YEL	OLD	Female
RAD_252	Ji91-33	YEL	OLD	Female
RAD_264	Lu458	YEL	OLD	Female
RAD_268	Ji668	YEL	NEW	Female
RAD_270	HanDan333	YEL	GEN	Female
RAD_326	JiYuan12-13	YEL	GEN	Female
RAD_88	LinQing201	YEL	OLD	Female
RAD_90	Yu284	YEL	OLD	Female
RAD_91	Zhong5913-2	YEL	new	Female
RAD_150	ZhongYuan9112	YEL	GEN	Female
RAD_143	ZhongYuan911	YEL	GEN	Female
RAD_M160	Ari3673	YEL	NEW	Female
RAD_185	ZhongArc-185	YEL	NEW	Female
RAD_187	RNX187	YEL	GEN	Female
RAD_188	RNX188	YEL	GEN	Female
RAD_190	RNX190	YEL	GEN	Female
RAD_202	Yu17-202	YEL	GEN	Female
RAD_205	Zhong4612YaH	YEL	NEW	Female
RAD_259	ZhongYuanHST1	YEL	GEN	Female
RAD_311	ZhongAR-RNX311	YEL	NEW	Female
RAD_312	ZhongG5	YEL	NEW	Female
RAD_315	ZhongArc-315	YEL	NEW	Female
RAD_321	Zhong2201	YEL	GEN	Female
RAD_322	HongTao	YEL	GEN	Female
RAD_325	ZhongZi10Hao	YEL	NEW	Female
RAD_52	ZhongARNnXu	YEL	NEW	Female
RAD_61	ZhongZi4480	YEL	NEW	Female
RAD_M178	K042948	YEL	NEW	Female
RAD_M179	Ji958	YEL	NEW	Female
RAD_M180	Yu668	YEL	NEW	Female
RAD_M181	Ji169	YEL	NEW	Female
RAD_M182	Ji4025	YEL	NEW	Female
RAD_24	Ji91-31	YEL	OLD	Female
RAD_125	Shan2747	YEL	OLD	Female
RAD_128	Shan960329-2Yuan3	YEL	GEN	Female
RAD_129	Yun92Kang124	YEL	OLD	Female
RAD_134	ZhongZhiBD89	YEL	OLD	Female
RAD_141	YongJi1Hao	YEL	OLD	Female
RAD_132	ZhongZhiBD13	YEL	OLD	Female
RAD_172	ZhongZi04184	YEL	NEW	Female
RAD_M201	4612B	YEL	NEW	Female
RAD_M202	4612Lu188 F5	YEL	NEW	Female
RAD_M203	53Xi	YEL	NEW	Female
RAD_M204	Lu343Bt F9	YEL	NEW	Female
RAD_M205	LuR8166Bt	YEL	NEW	Female
RAD_204	Zhong31-204	YEL	NEW	Female
RAD_206	ZhongR03	YEL	NEW	Female
RAD_221	Zhong9708-221	YEL	NEW	Female
RAD_222	Zhong9708-222	YEL	NEW	Female
RAD_307	Zhong507145	YEL	NEW	Female
RAD_M211	XinQiu1Hao	YEL	NEW	Female
RAD_210	GK20	YEL	NEW	Female
RAD_M213	HengMian4Hao	YEL	OLD	Female
RAD_M220	ShiKang278	YEL	OLD	Female
RAD_M221	ShiKang39	YEL	GEN	Female
RAD_M222	NongDaMian7Hao	YEL	OLD	Female
RAD_M223	Zhong80	YEL	NEW	Female
RAD_M224	AoBZi10	YEL	NEW	Female
RAD_M226	838	YEL	NEW	Female
RAD_M246	Si168	YEL	OLD	Female
RAD_201	ShenMian5Hao	YEL	GEN	Female
RAD_277	SuMian2Hao(XuZhou553)	YEL	OLD	Female
RAD_5	ZhangDe184	YEL	OLD	Female
RAD_324	SuMian9108	YEL	OLD	Female
RAD_M290	KaiFeng043	YEL	NEW	Female
RAD_149	Zhong521	YEL	GEN	Female
RAD_151	YuMian2067	YEL	OLD	Female
RAD_152	86-1（72-100）	YEL	OLD	Female
RAD_72	ZhongR773-72	YEL	NEW	Female
RAD_73	ZhongARR40681	YEL	NEW	Female
RAD_75	ZhongR773-75	YEL	NEW	Female
RAD_77	ZhongAR683-77	YEL	NEW	Female
RAD_21	Han8901	YEL	OLD	Female
RAD_C2-1	Zhong7886	YEL	NEW	Male-A
RAD_M115	4133Bt	YEL	NEW	Male-D
RAD_292	SGK9708	YEL	NEW	Male-E
RAD_M71	WuSanChangRong	YAN	OLD	Female
RAD_M83	XuZhou209	YAN	OLD	Female
RAD_M84	XuZhou514	YAN	OLD	Female
RAD_M85	XuZhou142	YAN	OLD	Female
RAD_M130	XuZhou219	YAN	OLD	Female
RAD_67	DaLingMian69Hao	YAN	OLD	Female
RAD_M214	Xiang212	YAN	NEW	Female
RAD_M215	Xiang163	YAN	NEW	Female
RAD_M216	ChuanR128	YAN	NEW	Female
RAD_M217	SuBR6176Bt	YAN	GEN	Female
RAD_M218	SuBR6202Bt	YAN	GEN	Female
RAD_49	J02-247	YAN	GEN	Female
RAD_M225	34Xi	YAN	NEW	Female
RAD_M228	E0902	YAN	OLD	Female
RAD_M229	E0904	YAN	OLD	Female
RAD_M230	EJing92	YAN	OLD	Female
RAD_M231	HuMian204	YAN	OLD	Female
RAD_M232	ESha28	YAN	OLD	Female
RAD_M233	Chuan73-27	YAN	OLD	Female
RAD_M234	GanMian6Hao	YAN	OLD	Female
RAD_M235	YanMian48	YAN	OLD	Female
RAD_M236	ChuanMian239	YAN	OLD	Female
RAD_M237	EMian18	YAN	OLD	Female
RAD_M238	SiMian3Hao	YAN	OLD	Female
RAD_M239	WanMian8Hao	YAN	OLD	Female
RAD_M240	SuMian8Hao	YAN	OLD	Female
RAD_M241	SuMian9Hao	YAN	OLD	Female
RAD_M242	SuMian12	YAN	OLD	Female
RAD_M243	YuMian1Hao	YAN	GEN	Female
RAD_198	SuQ1	YAN	OLD	Female
RAD_200	SuYuan7235	YAN	GEN	Female
RAD_218	SiMian2Hao	YAN	OLD	Female
RAD_267	EKangMian9Hao	YAN	NEW	Female
RAD_35	XiangMian2Hao	YAN	OLD	Female
RAD_42	Jing55168	YAN	OLD	Female
RAD_48	SuXu138(ZaoShu)	YAN	OLD	Female
RAD_8	Hu749513	YAN	OLD	Female
RAD_14	SiChang2Xi	YAN	OLD	Female
RAD_15	Su7036YuanYuan	YAN	GEN	Female
RAD_16	SuNong6Hao	YAN	OLD	Female
RAD_M263	SuBR6109	YAN	GEN	Female
RAD_M264	SuBR6206	YAN	GEN	Female
RAD_M265	SuYou6070	YAN	GEN	Female
RAD_M266	SuYuan04-3	YAN	GEN	Female
RAD_M267	SuYou6003	YAN	GEN	Female
RAD_50	J02-508	YAN	GEN	Female
RAD_23	HuaZhong91-0102	YAN	GEN	Female
RAD_26	Jing55263	YAN	OLD	Female
RAD_29	MianYang73-39	YAN	OLD	Female
RAD_122	JCG94	YAN	OLD	Female
RAD_148	ChangKangMian	YAN	NEW	Female
RAD_M2	Shi09	XJ	NEW	Female
RAD_M45	XinLuZao38Hao	XJ	NEW	Female
RAD_M46	ShuoFeng165	XJ	NEW	Female
RAD_12	KuCheT94-6	XJ	OLD	Female
RAD_M76	BoLe07-301	XJ	OLD	Female
RAD_M77	BoLe6-3	XJ	OLD	Female
RAD_M78	BoLeY3	XJ	OLD	Female
RAD_M79	BoLeY10	XJ	OLD	Female
RAD_M98	XinLuZao6Hao	XJ	OLD	Female
RAD_M127	XinLuMian201	XJ	OLD	Female
RAD_239	KuCheT94-4	XJ	OLD	Female
RAD_34	Tu83-161	XJ	OLD	Female
RAD_54	S-050031	XJ	NEW	Female
RAD_27	KuiTun80-2056W(XinLuZao-3Hao)	XJ	OLD	Female
RAD_31	Sha24-3	XJ	OLD	Female
RAD_M291	S031722	XJ	NEW	Female
RAD_171	Mei8123	USA	NEW	Female
RAD_173	Acala SJ-4	USA	OLD	Female
RAD_M30	UA887(You)	USA	NEW	Female
RAD_253	DP2156	USA	NEW	Female
RAD_280	PD6186	USA	OLD	Female
RAD_282	MSCO-12	USA	NEW	Female
RAD_169	M-8124-1159	USA	OLD	Female
RAD_M65	Ari971	USA	NEW	Female
RAD_165	MM-2	USA	NEW	Female
RAD_261	RTBaiXu	USA	NEW	Female
RAD_M186	AKenSe971	USA	NEW	Female
RAD_250	Bu3363	USA	OLD	Female
RAD_297	AcalaSJ-1-9	USA	GEN	Female
RAD_300	Acala SJ-5	USA	GEN	Female
RAD_37	ZaoShuChangRong7	USA	OLD	Female
RAD_162	GP95	USA	NEW	Female
RAD_213	ST474	USA	NEW	Female
RAD_112	Mei28114-313	USA	NEW	Female
RAD_262	MSCO-11	USA	NEW	Female
RAD_M281	AST104(GaoFen)	USA	OLD	Female
RAD_107	DES926	USA	OLD	Female
RAD_109	Miscot7803-52	USA	NEW	Female
RAD_291	LineF	USA	GEN	Female
RAD_M289	K471	USA	NEW	Female
RAD_174	Arcot-1	USA	OLD	Female
RAD_M65	A971Bt	USA	NEW	Male-C
RAD_M245	NanDanBaDiDaHua	SOU	OLD	Female
RAD_85	NaShangQuDaHua	SOU	GEN	Female
RAD_170	AoSiv2	OTH	NEW	Female
RAD_M31	CS-85（AoDaLiYa）	OTH	NEW	Female
RAD_M32	TuKuManLuDiMian	OTH	OLD	Female
RAD_M33	WuGanDa3Hao	OTH	OLD	Female
RAD_178	HG-BR-8	OTH	OLD	Female
RAD_181	Sudan2	OTH	OLD	Female
RAD_183	ZhaDeMian	OTH	OLD	Female
RAD_186	L142-9	OTH	OLD	Female
RAD_191	Ao152	OTH	NEW	Female
RAD_193	AoL23/757	OTH	NEW	Female
RAD_255	r4136	OTH	NEW	Female
RAD_106	CZA(70)33	OTH	NEW	Female
RAD_219	SuLianMian91Xi	OTH	NEW	Female
RAD_32	SuLian8908	OTH	NEW	Female
RAD_M187	TaShenGan6Hao	OTH	NEW	Female
RAD_167	SuLian8911	OTH	NEW	Female
RAD_M227	06BM01	OTH	NEW	Female
RAD_M273	KenNiYa2Hao	OTH	OLD	Female
RAD_M280	BuLongDiMian	OTH	OLD	Female
RAD_M282	CS50	OTH	NEW	Female
RAD_225	ZhaDe3Hao	OTH	OLD	Female
RAD_M284	N98-251	OTH	NEW	Female
RAD_M72	LiaoMian18	NOR	OLD	Female
RAD_M89	HeiShanMian1Hao	NOR	OLD	Female
RAD_M90	LiaoMian9Hao	NOR	OLD	Female
RAD_M92	LiaoMian15Hao	NOR	OLD	Female
RAD_154	LiaoMian-5Hao	NOR	OLD	Female
RAD_248	Liao823-834-23	NOR	OLD	Female
RAD_10	Jin444	NOR	OLD	Female
RAD_137	Liao4853	NOR	NEW	Female
RAD_296	LiaoMian19	NOR	NEW	Female

## Sheet: Table S2
Table S2 Comprehensive detail of phenotypic data measured for fiber yield and quality traits.
Trait Name	Abbreviation	Measurement/Formula
Bolls per plant (no.)	BN	Bolls contributing to lint yield were counted and recorded at the time of harvest
Boll Weight (g)	BW	Measured from 30 random boll samples from the middle branches
Fiber Elongation (%)	FE	(Apparent length - Initial length)/Initial length)*100
Fiber Length (mm)	FL	Mean length of the longer half (50%) of the fibers
Fiber Strength (g/tex)	FS	(Breaking strength (kg)/Weight of tuft (mg))/Length of sample (mm)
Fiber Uniformity Ratio (%)	FU	(50% span length/2.5% span length)*100
Length Uniformity Index (%)	FUI	Mean length of all fibers/Upper half (50%) mean length
Lint Percentage (%)	LP	(Lint yield / Seed Cotton Yield)*100
Micronaire value (μg/inch)	MIC	Measurement of air permeability of a constant mass of fibers compressed to a fixed volume
Plant Height (cm)	PH	Measured from the base of plant to the apex at the stage of plant maturity

## Sheet:  Table S3
Table S3 Summary Statistics of F1, SCA and five types of Heterosis related to agronomic and fiber quality traits across different environments for two years.
Variable	Statistics	BN	BW	FE	FL	FS	FU	FUI	LP	MIC	PH
F1	Mean	24.1026	5.60089	6.80454	29.7743	29.5953	85.5664	140.799	38.7762	5.00655	110.199
	Max	53.67	8.01	7.7	34.52	43.2	88.9	203	47.39	6.4	165
	Min	2.27	3.45	5.4	23.42	22.7	81.1	78.5	18.47	3.24	62.47
	Range	51.4	4.56	2.3	11.1	20.5	7.8	124.5	28.92	3.16	102.53
SCA	Mean	-0.00845238	-0.00450838	0.000866107	-0.00751599	-0.00463829	-0.000743273	-0.0111926	-0.00960254	-0.0100221	-0.00172379
	Max	15	1.56	0.95	3.17	7.05	2.94	31.48	5.91	1.08	37.42
	Min	-16.17	-1.84	-1.39	-2.79	-4.66	-3.58	-29.3	-19.43	-1.08	-23.34
	Range	31.17	3.4	2.34	5.96	11.71	6.52	60.78	25.34	2.16	60.76
MP	Mean	14.0752	9.55726	1.22711	2.36912	2.36912	0.608945	4.36349	2.92045	0.0809198	6.01627
	Max	186.46	83.51	32.74	15.7	15.7	6.93	37.17	33.36	32.56	44.7
	Min	-65.37	-33.24	-16.06	-23.34	-23.34	-4.32	-37.57	-48.66	-26.2	-25.32
	Range	251.83	116.75	48.8	39.04	39.04	11.25	74.74	82.02	58.76	70.02
HB	Mean	-1.50736	3.34526	-0.807529	0.0436174	-1.53297	0.0222739	-0.761663	-2.569	-4.90991	-0.430003
	Max	127.45	64.38	31.58	12.37	24.46	5.02	30.23	22.77	26.29	30.35
	Min	-77.48	-37.37	-26.01	-38.08	-23.54	-5.68	-43.12	-53.76	-36.65	-31.25
	Range	204.93	101.75	57.59	50.45	48	10.7	73.35	76.53	62.94	61.6
K3	Mean	1.7085	-3.28448	0.0667499	-0.855688	-2.93102	-0.502891	-4.48252	3.23237	2.89483	4.01721
	Max	108.84	40.95	22.22	17.53	28.61	3.2	32.68	26.03	31.35	35.14
	Min	-79.27	-45.32	-14.29	-16.06	-26.19	-5.09	-39.38	-53.34	-24.02	-29
	Range	188.11	86.27	36.51	33.59	54.8	8.29	72.06	79.37	55.37	64.14
K4	Mean	-1.77952	-0.308095	0.457841	2.55415	4.44312	0.398699	4.49071	-3.52538	0.567316	3.0589
	Max	77.09	41.2	13.33	22.01	48.79	4.6	39.73	20.1	36.63	42.24
	Min	-85.02	-39.92	-21.36	-15.63	-20.56	-3.75	-35.12	-54.78	-24.86	-33.13
	Range	162.11	81.12	34.69	37.64	69.35	8.35	74.85	74.88	61.49	75.37

## Sheet: Table S4
Table S4 Summary of SNPs information used in the association studies.
#Chr	Chr length (Mb)	#SNPs	SNPs density (kb/SNP)
At01	99.8	13314	7.5
At02	83.4	8135	10.3
At03	100.2	8054	12.4
At04	62.9	4726	13.3
At05	92	9540	9.6
At06	103.1	20328	5.1
At07	78.2	10537	7.4
At08	103.6	20960	4.9
At09	74.8	8914	8.4
At10	100.8	12983	7.8
At11	93.3	11930	7.8
At12	87.5	8359	10.5
At13	79.9	13324	6
Dt01	61.3	10777	5.7
Dt02	67.3	9297	7.2
Dt03	46.6	5385	8.7
Dt04	51.3	5280	9.7
Dt05	61.8	5758	10.7
Dt06	64.3	10309	6.2
Dt07	55.3	8650	6.4
Dt08	65.7	10036	6.5
Dt09	51	8267	6.2
Dt10	63.3	7657	8.3
Dt11	65.9	6457	10.2
Dt12	59.1	6982	8.5
Dt13	60.5	6151	9.8
At sub-genome	1159.5	151104	111
Dt sub-genome	773.4	101006	104.1
Whole genome	1932.9	252110	7.66

## Sheet: Table S5
Table S5 Summary of 1348 significant (–log10 ≥ 4) associated SNPs with phenotypic traits on 26 chromosomes.
Chromosome	BN	BW	FE	FL	FS	FU	FUI	LP	MIC	PH	Associated SNPs
A01	10	1	7	10	2	9	7	2	2	5	55
A02	1	3	9	4	5	3	6	5	5	3	44
A03	6	7	7	5	7	1	7	8	2	5	55
A04	1		2	4	6	7	4	2	2	3	31
A05	7	10	15	7	6	1	5	7	4	2	64
A06	1	5	6	4	5	1	7		3	4	36
A07	2	14	9	7	16	4	16	3	4	7	82
A08	4	15	29	7	19	4	10	9	12	4	113
A09	4	4	5	3	11	4	8	3		7	49
A10	1	9	19	11	10	1	1	9	14	5	80
A11		5	4	2	4	7	2	1		7	32
A12	4	11	9	2	1	6	4	2	7	2	48
A13	4	7	5	4		4	2	5	4	3	38
D01	11	3	9	1	3	2	8	17	3	2	59
D02	12	2	8	8	5	7	5	7	11	12	77
D03	7	1		2	2	2		5	2	4	25
D04	4	1	2	1	1		2	5	-	-	16
D05	1	2	2	6	4	1	6	10	3	1	36
D06	1	9	4	4		1	5		10	4	38
D07	3	5	4	4	4	13	5	9	10	4	61
D08	7	5	4	2	4	3	10	6	7	2	50
D09	2	5	6		4		1	1	7	4	30
D10	5	8	5	3	3	3	4	10	3	1	45
D11	5	8	3	5	5	4	9	3	8	4	54
D12	5	7	5	3	5	3	2	17	6	6	59
D13	3	29	3	4	2	1	5	1	17	6	71
Associated SNPs	111	176	181	113	134	92	141	147	146	107	1348

## Sheet: Table S6
Table S6 Summary of significant (–log10 ≥ 4) associations among phenotypic traits and significant QTNs for F1 and 5 types of Heterosis.
Phenotypes	F1	SCA	HB	HI	K3	K4	MP	No. of Associations
BN	38	37	39	33	42	40	35	264
BW	85	53	31	47	89	89	47	441
FE	33	42	59	46	33	38	47	298
FL	36	29	39	26	32	33	26	221
FS	43	21	27	24	67	57	25	264
FU	29	34	16	21	37	35	13	185
FUI	30	29	29	27	43	51	20	229
LP	47	51	63	52	66	64	52	395
MIC	28	42	47	38	58	65	39	317
PH	32	43	38	13	47	47	13	233
No. of Associations	401	381	388	327	514	519	317	2847

## Sheet: Table S7
Table S7 Summary of significant SNPs related to four different F1 sets.
SNP Name	Set_A	Set_ C	Set_D	Set_E
A01_13595643	0	1	0	0
A01_13615789	0	1	0	0
A01_13634943	0	1	0	0
A01_13635803	0	0	0	1
A01_15807314	0	0	1	0
A01_16229442	0	0	1	0
A01_16281356	0	0	0	1
A01_16504046	0	0	1	0
A01_16516142	0	0	0	1
A01_2254667	0	1	0	0
A01_2254702	0	1	0	0
A01_2762454	0	1	0	0
A01_2765857	0	1	0	0
A01_2765987	0	1	0	0
A01_38727334	0	0	0	1
A01_38777600	0	0	0	1
A01_41827484	0	0	1	0
A01_4218556	0	0	1	0
A01_4218559	0	0	1	0
A01_4218607	0	0	1	0
A01_5302603	0	0	0	1
A01_5637023	0	0	0	1
A01_5637037	0	0	0	1
A01_5651779	0	0	0	1
A01_5651783	0	0	0	1
A01_5651939	0	0	0	1
A01_698984	0	0	1	0
A01_7658880	0	0	0	1
A01_82784207	0	0	0	1
A01_82784364	0	0	0	1
A01_83601604	1	0	1	0
A01_83714287	1	0	0	0
A01_83714433	1	0	0	0
A01_84685338	0	0	0	1
A01_85120964	1	0	0	0
A01_85235941	0	0	0	1
A01_85408808	0	0	1	0
A01_85408828	0	0	1	0
A01_85408845	0	0	1	0
A01_85408964	0	0	1	0
A01_86836171	0	1	0	0
A01_90826356	0	0	1	0
A01_90826683	0	0	1	0
A01_94493001	0	0	1	0
A01_94775270	0	0	1	0
A01_97454976	0	0	1	0
A01_97455303	0	0	1	0
A01_97541939	0	0	1	0
A01_97551921	0	1	0	0
A01_97575816	0	1	0	0
A01_99274660	1	0	0	0
A02_11794230	0	1	0	0
A02_1474964	0	0	1	0
A02_3403271	0	0	1	0
A02_3536848	0	0	1	0
A02_3614987	0	0	1	0
A02_3981698	0	0	1	0
A02_41212570	0	0	2	0
A02_41212612	0	0	1	0
A02_41931618	0	1	0	0
A02_44796957	0	0	0	1
A02_45379862	0	0	0	1
A02_45505788	0	0	0	1
A02_6083914	1	0	0	0
A02_69545970	1	0	0	0
A02_7300875	0	1	0	0
A02_73798905	0	0	1	1
A02_75700481	0	0	1	0
A02_75700660	0	0	1	0
A02_76173968	0	0	0	1
A02_7650858	0	1	0	0
A02_7651992	0	1	0	0
A02_7722133	0	0	0	1
A02_7722183	0	0	0	1
A02_7762093	0	0	0	1
A02_78910624	0	1	0	0
A02_78910922	0	1	0	0
A02_79290721	0	0	1	0
A02_80157672	0	0	1	0
A02_80157676	0	0	2	0
A02_80158025	0	1	2	0
A02_80158026	0	1	2	0
A02_80477074	0	0	1	0
A02_81415576	1	0	0	0
A02_81729557	1	0	0	0
A02_83433222	0	1	0	0
A02_83433398	0	1	0	0
A02_83433435	0	1	0	1
A03_14606076	0	1	0	0
A03_14720784	0	1	0	0
A03_14811032	0	0	0	1
A03_14811227	0	0	0	1
A03_14854409	0	1	0	0
A03_14876619	0	1	0	0
A03_15896108	1	0	0	0
A03_16103695	1	0	0	0
A03_16163632	0	0	0	1
A03_2112060	0	0	1	0
A03_2112068	0	0	1	0
A03_2531275	0	0	1	0
A03_2588557	0	1	0	0
A03_26508989	0	0	1	0
A03_2776555	1	0	0	0
A03_4291397	1	0	0	0
A03_4291433	1	0	0	0
A03_4509600	0	0	0	1
A03_4509658	0	0	0	1
A03_4509768	0	0	0	1
A03_4524617	1	0	0	0
A03_4928618	0	0	0	1
A03_54040569	1	0	0	0
A03_54040615	2	0	0	0
A03_5619499	0	0	0	1
A03_5930639	0	0	1	0
A03_66020307	0	0	1	0
A03_6642252	1	0	0	0
A03_6721843	0	0	1	0
A03_6916997	0	0	1	0
A03_75119960	0	0	0	1
A03_75124544	1	0	0	0
A03_75551782	0	0	1	0
A03_75551943	0	0	1	0
A03_84374289	0	1	0	0
A03_84467026	0	0	1	0
A03_85786132	0	0	0	1
A03_85786144	0	0	0	1
A03_85786226	0	0	0	1
A03_85936105	1	0	0	0
A03_85954384	2	0	0	1
A03_88932621	0	0	0	1
A03_88932768	0	0	0	1
A03_91335038	1	0	0	0
A03_92874943	1	0	0	0
A03_93011411	1	0	0	0
A03_95492151	0	0	1	0
A03_97119308	0	0	0	1
A04_10690948	0	0	1	0
A04_10690981	0	0	1	0
A04_238814	0	1	0	0
A04_2436958	1	0	0	0
A04_2661790	0	0	1	1
A04_30540168	0	0	1	0
A04_4041229	1	0	0	0
A04_4041397	1	0	0	0
A04_4041436	1	0	0	0
A04_4451709	1	0	0	0
A04_4460199	1	0	0	0
A04_4537651	1	0	0	0
A04_48361719	2	0	0	0
A04_5064521	0	0	0	1
A04_52135551	0	0	1	0
A04_53323122	1	0	0	0
A04_54261453	0	0	0	1
A04_550142	0	0	1	0
A04_5515059	1	0	0	0
A04_59608636	0	0	1	0
A04_59640097	0	0	0	1
A04_6101757	0	0	0	1
A04_61544223	0	1	0	0
A04_6306463	0	0	0	1
A04_6394058	0	0	0	1
A04_6556331	0	0	1	0
A04_7704589	0	0	1	0
A04_8867296	0	1	0	0
A05_19703799	0	0	1	0
A05_19731703	0	0	1	0
A05_20012793	0	0	2	0
A05_20133093	0	1	0	0
A05_20133111	0	1	0	0
A05_20133118	0	1	0	0
A05_20335195	0	1	0	0
A05_20381681	1	0	0	0
A05_20381697	1	0	0	0
A05_21154449	0	0	1	0
A05_21516623	1	0	0	0
A05_25336263	0	0	0	1
A05_27611129	0	0	0	1
A05_29480119	1	0	0	0
A05_29940108	0	0	1	0
A05_29940111	0	0	1	0
A05_30254109	1	0	0	0
A05_30254202	1	0	0	0
A05_30254231	1	0	0	0
A05_30331786	1	0	0	0
A05_30397925	1	0	0	0
A05_3272852	0	0	0	1
A05_32794685	0	0	1	0
A05_33852555	0	0	1	0
A05_34690645	0	1	0	0
A05_36426431	0	0	0	1
A05_38522553	0	0	0	1
A05_39122546	1	0	0	0
A05_44151107	1	0	0	0
A05_4532255	0	0	0	1
A05_54444762	0	0	0	1
A05_62128480	0	0	1	0
A05_62128490	0	0	1	0
A05_62128614	0	0	1	0
A05_62632009	0	1	0	0
A05_62751687	0	0	1	0
A05_64754477	0	0	1	0
A05_66396651	0	0	1	0
A05_76379704	0	0	1	0
A05_76391751	0	0	0	1
A05_76396341	1	0	0	0
A05_77013514	0	0	1	0
A05_77374391	0	1	0	0
A05_77610784	0	0	1	0
A05_77610785	0	0	1	0
A05_77817299	1	0	0	0
A05_81184356	1	0	0	0
A05_81403570	0	1	0	0
A05_81637635	0	0	0	1
A05_82080746	0	0	0	1
A05_83818497	0	0	1	0
A05_83818559	0	0	1	0
A05_85991994	0	1	0	0
A05_86270126	1	0	0	0
A05_89014469	0	0	0	1
A05_89939811	0	0	1	0
A05_90717138	0	0	1	0
A05_90717185	0	0	1	0
A06_101189200	0	0	1	0
A06_102799213	0	1	0	0
A06_10548546	0	0	1	0
A06_14453202	0	1	0	0
A06_15427443	1	0	0	0
A06_15427553	1	0	0	0
A06_15427587	1	0	0	0
A06_15548101	0	1	0	0
A06_1889864	1	0	0	0
A06_22893032	0	1	0	0
A06_38553398	0	0	1	0
A06_40250891	0	2	0	0
A06_45580289	0	1	0	0
A06_52570498	0	0	1	0
A06_61166240	0	0	0	1
A06_70464979	1	0	0	0
A06_814723	0	1	0	0
A06_90359832	0	0	0	1
A06_90940756	0	0	1	0
A06_93621037	1	0	0	0
A06_94454293	0	0	0	1
A06_94502112	1	0	2	0
A06_95216845	1	0	0	0
A06_96745453	0	1	1	0
A06_96745482	0	1	1	0
A06_96745642	0	0	1	0
A06_97067777	0	0	0	1
A06_97233724	1	0	0	0
A06_97510939	0	0	0	1
A06_99015576	0	0	0	1
A07_12146145	1	0	0	0
A07_14091378	0	0	1	0
A07_16185666	0	1	0	0
A07_16344257	0	0	2	0
A07_16344451	0	0	1	0
A07_21821805	0	1	0	0
A07_23155760	1	0	0	0
A07_32869054	0	0	1	0
A07_35583307	0	0	1	0
A07_3684676	0	1	0	0
A07_39532991	0	1	0	0
A07_40346154	0	0	1	0
A07_40484261	1	0	0	0
A07_40484434	1	0	0	0
A07_40707726	0	1	0	0
A07_40776720	0	1	0	0
A07_41639659	0	0	0	1
A07_41703055	0	0	1	0
A07_41738226	0	1	0	0
A07_42218812	0	0	1	0
A07_42375362	2	0	0	0
A07_42549250	0	0	0	1
A07_42641851	1	0	0	0
A07_42751600	0	0	1	0
A07_4735677	0	1	0	0
A07_52488865	0	1	0	0
A07_68630858	1	0	0	0
A07_68663863	0	0	0	1
A07_68760026	1	0	0	0
A07_71340027	0	1	0	0
A07_71358566	0	1	0	0
A07_71358701	0	1	0	0
A07_71358719	0	1	0	0
A07_71358741	0	1	0	0
A07_71423291	0	1	0	0
A07_71519572	0	1	0	0
A07_71736338	0	1	0	0
A07_71761340	1	0	1	0
A07_71761360	1	0	1	0
A07_71761514	1	0	1	0
A07_71777804	0	2	0	0
A07_71777938	0	2	0	0
A07_71777970	0	2	0	0
A07_71822521	0	1	0	0
A07_71971500	0	1	0	0
A07_71976523	0	1	0	0
A07_72132894	0	1	0	0
A07_72132952	0	1	0	0
A07_72133116	0	1	0	0
A07_72268227	0	2	0	0
A07_72268248	0	2	0	0
A07_72268378	0	2	0	0
A07_72357938	0	1	0	0
A07_72361363	0	2	0	0
A07_74104461	0	0	0	1
A07_74104469	0	0	0	1
A07_76967650	0	0	0	1
A07_76978298	0	1	0	0
A07_77221249	0	1	0	0
A07_7949551	0	0	1	0
A07_8430130	0	0	0	1
A07_8430202	0	0	0	1
A07_8430236	0	0	0	1
A07_9818929	0	1	0	0
A07_9819238	0	1	0	0
A08_10913497	0	1	0	0
A08_10958677	0	0	1	0
A08_10960068	1	0	0	0
A08_1189382	0	1	0	0
A08_1238567	0	1	0	0
A08_1908450	0	0	1	0
A08_1908731	0	0	1	0
A08_1908738	0	0	1	0
A08_1908757	0	0	1	0
A08_21654412	0	1	0	0
A08_27360088	0	0	0	1
A08_28461673	1	0	0	0
A08_28461972	1	0	0	0
A08_28643080	1	0	0	0
A08_28643099	1	0	0	0
A08_3004555	0	0	0	1
A08_30356805	1	0	0	0
A08_30356830	1	0	0	0
A08_34711606	1	0	0	0
A08_36983036	1	0	0	0
A08_3706168	0	1	0	0
A08_38470061	2	0	0	0
A08_38470072	2	0	0	0
A08_38470237	2	0	0	0
A08_38470256	2	0	0	0
A08_4023510	0	0	0	1
A08_42945025	1	0	0	0
A08_43474014	0	0	1	0
A08_43474017	0	0	1	0
A08_44589810	1	0	0	0
A08_45114916	1	0	0	0
A08_48534053	1	0	0	0
A08_48534268	1	0	0	0
A08_48791942	0	0	0	1
A08_48791982	0	0	0	1
A08_4947445	0	0	1	0
A08_55800067	1	0	0	0
A08_59800168	0	1	0	0
A08_60639839	0	0	1	0
A08_60639859	0	0	1	0
A08_60695364	1	0	0	0
A08_60695402	1	0	0	0
A08_61230472	0	0	1	0
A08_62105416	1	0	0	0
A08_62334505	0	0	0	1
A08_62687451	0	0	1	0
A08_62687455	0	0	1	0
A08_62695741	0	0	1	0
A08_62880367	0	0	1	0
A08_62880668	0	0	1	0
A08_63510403	1	0	0	0
A08_63848087	1	0	0	0
A08_64874991	1	0	0	0
A08_65044993	1	0	0	0
A08_65045013	1	0	0	0
A08_65050909	1	0	0	0
A08_65747347	1	0	0	0
A08_65939911	1	0	0	0
A08_68288657	0	0	1	0
A08_70575238	0	1	0	0
A08_70787184	1	0	0	0
A08_72345634	0	0	1	0
A08_72345651	0	0	1	0
A08_72345657	0	0	1	0
A08_72345659	0	0	1	0
A08_72345665	0	0	1	0
A08_72468450	1	0	0	0
A08_79557076	0	0	1	0
A08_79799111	0	1	0	0
A08_85054043	0	1	0	0
A08_85077504	0	0	1	1
A08_88203971	0	1	0	0
A08_88262854	0	1	0	0
A08_88262941	0	1	0	0
A08_88263215	1	1	0	0
A08_88266604	0	1	0	0
A08_88266616	0	1	0	0
A08_88442454	0	0	1	0
A08_88753843	0	1	0	0
A08_89920654	0	1	0	0
A08_90208339	0	0	0	1
A08_90601216	0	1	0	0
A08_90601281	0	1	0	0
A08_91965432	0	1	0	0
A08_931754	0	0	0	1
A08_931787	0	0	0	1
A08_95435705	0	1	0	0
A09_1356654	0	0	1	0
A09_14125713	0	0	0	1
A09_14521145	1	0	0	0
A09_1840268	0	0	1	0
A09_1840277	0	0	1	0
A09_34272274	0	1	0	0
A09_40237409	0	0	0	1
A09_40264893	1	0	0	0
A09_44213061	0	0	0	1
A09_4495482	0	0	0	1
A09_4495524	0	0	0	1
A09_45336111	0	0	1	0
A09_4560530	0	1	0	0
A09_4569427	0	0	0	1
A09_4569432	0	0	0	1
A09_4569691	0	0	0	1
A09_4586735	0	0	0	1
A09_4603774	0	0	0	1
A09_4610152	0	0	0	1
A09_4610396	0	0	0	1
A09_46211373	1	0	0	0
A09_4704430	0	0	1	0
A09_4704473	0	0	1	0
A09_4705540	0	0	1	0
A09_4797929	0	0	1	0
A09_4866029	0	1	0	0
A09_4894603	0	1	0	0
A09_50137287	0	0	1	0
A09_51547243	0	0	0	1
A09_5270119	0	0	0	1
A09_5270146	0	0	0	1
A09_54171222	1	0	0	0
A09_54288099	1	0	0	0
A09_5833836	1	0	0	0
A09_61123783	0	1	0	0
A09_65848060	0	0	1	0
A09_69548416	1	0	0	0
A09_71890989	1	0	0	0
A09_72482395	0	0	1	0
A09_73943440	0	1	0	0
A10_1132803	0	0	0	1
A10_1911656	0	1	0	0
A10_1911709	1	0	0	0
A10_20652556	0	1	0	0
A10_20712084	0	0	1	0
A10_20748075	0	1	0	0
A10_21918426	0	0	0	1
A10_22985747	0	1	0	0
A10_22985763	0	1	0	0
A10_22985767	0	1	0	0
A10_23600361	0	1	0	0
A10_25056703	0	1	0	0
A10_31373604	0	0	1	0
A10_31373613	0	0	1	0
A10_31373802	0	0	1	0
A10_31373834	0	0	1	0
A10_4756268	1	0	0	0
A10_58109534	1	0	0	0
A10_59325641	1	0	0	0
A10_60223100	0	0	1	0
A10_60330157	0	0	1	0
A10_60668122	0	0	0	1
A10_61587338	1	0	0	0
A10_61628783	0	0	1	0
A10_62487716	0	0	1	0
A10_62487833	0	0	1	0
A10_64287322	1	0	1	0
A10_68575874	0	0	1	0
A10_70880902	0	0	1	0
A10_77632686	1	0	0	0
A10_77925201	0	1	0	0
A10_79060073	0	0	0	1
A10_80849448	0	1	2	0
A10_85133037	0	1	0	0
A10_85225560	1	0	0	0
A10_85986482	0	0	0	1
A10_86638796	0	1	0	0
A10_88367326	0	1	0	0
A10_88377735	0	1	0	0
A10_88388318	1	0	0	0
A10_88388414	1	0	0	0
A10_88492057	0	0	0	1
A10_88680599	0	1	0	1
A10_88712202	0	1	0	0
A10_89210251	0	1	0	0
A10_89210315	0	2	0	0
A10_89974819	0	1	0	0
A10_91235190	0	0	1	0
A10_91799983	0	0	1	0
A10_93241014	1	0	0	0
A10_93391010	2	0	0	1
A10_93391179	2	0	0	1
A10_94451554	0	0	1	0
A10_94831324	0	0	1	0
A10_94831336	0	0	1	0
A10_95131447	0	0	1	0
A10_95131609	0	0	1	0
A10_95708913	0	0	0	1
A10_95708965	0	0	0	1
A10_95753022	0	1	0	0
A10_95755700	0	0	0	1
A10_95755902	0	0	0	1
A10_95755947	0	0	0	1
A10_96881102	0	0	0	1
A10_97161156	0	0	1	0
A10_97161307	0	0	1	0
A10_97184832	0	0	1	0
A10_97184842	0	0	1	0
A10_98427877	0	0	0	1
A10_99063923	0	1	0	0
A10_99146539	0	0	1	0
A10_99159701	0	0	1	0
A10_99159737	0	0	1	0
A11_13547482	0	0	1	0
A11_15070443	0	1	0	0
A11_17071812	0	0	1	0
A11_17072369	0	0	1	0
A11_17072407	0	0	1	0
A11_18472494	0	0	0	1
A11_18604834	0	0	0	1
A11_18660123	0	0	0	1
A11_19065697	0	0	1	0
A11_22129657	0	1	0	0
A11_22129669	0	1	0	0
A11_45333662	1	0	0	0
A11_45333803	1	0	0	0
A11_4557423	0	1	0	0
A11_60613130	0	0	1	0
A11_6614423	0	0	0	1
A11_6614655	0	0	0	1
A11_6614714	0	0	0	1
A11_66753769	0	0	1	0
A11_79185092	1	0	0	0
A11_83491783	0	1	0	0
A11_84930079	0	0	1	0
A11_8554894	0	1	0	0
A11_86077172	0	0	0	1
A11_88752289	0	1	0	0
A11_88756735	0	1	0	0
A11_89665692	0	1	0	0
A11_90165078	1	0	0	0
A11_90757624	0	1	0	0
A11_90790985	0	0	1	0
A11_91816895	0	0	0	1
A12_1438876	0	1	0	0
A12_14420032	0	1	0	0
A12_17072895	0	0	0	1
A12_2101111	0	1	0	0
A12_22255409	1	0	0	0
A12_28927781	0	0	0	1
A12_3005239	0	0	1	0
A12_351631	1	0	0	0
A12_40411489	0	0	0	1
A12_42042125	0	1	0	0
A12_42042137	0	1	0	0
A12_44834270	0	0	1	0
A12_52132923	1	0	0	0
A12_53455383	0	0	1	0
A12_63971846	0	0	1	0
A12_64747013	0	0	0	1
A12_6529574	0	0	1	0
A12_6580600	0	0	1	0
A12_6866203	0	0	1	0
A12_6866230	0	0	1	0
A12_72100794	0	0	1	0
A12_72272040	0	0	1	0
A12_72847837	0	0	1	0
A12_73069416	0	1	0	0
A12_7313585	0	0	0	1
A12_733605	0	1	0	0
A12_75345711	0	0	1	0
A12_76833091	0	0	1	0
A12_76833125	0	0	1	0
A12_77161472	0	1	0	0
A12_77435913	0	0	1	0
A12_77831184	0	0	0	1
A12_81300913	0	0	1	0
A12_8220113	0	0	1	0
A12_8279623	0	0	1	0
A12_8279640	0	0	1	0
A12_82944131	0	0	1	0
A12_82993064	0	0	1	0
A12_83816325	0	0	1	0
A12_83816641	0	0	1	0
A12_84689729	0	0	1	0
A12_86467008	0	0	0	1
A12_86712295	1	0	0	0
A12_86958433	1	0	0	0
A12_87062427	0	0	1	0
A13_12845934	0	0	0	1
A13_12846082	0	0	0	1
A13_13534004	1	0	0	0
A13_13637771	0	0	0	1
A13_2595739	1	0	0	0
A13_2997184	0	0	0	1
A13_30856760	0	0	1	0
A13_33588008	0	0	0	1
A13_35215715	0	0	1	0
A13_35326835	0	0	1	0
A13_3536645	0	0	0	1
A13_35371010	0	0	0	1
A13_35727868	0	1	0	0
A13_35728008	0	1	0	0
A13_35872930	0	0	0	1
A13_36247581	0	0	0	1
A13_41728339	0	1	0	0
A13_42253098	1	0	0	0
A13_43388875	0	0	0	1
A13_44781674	0	0	0	1
A13_44781796	0	0	0	1
A13_5271950	0	1	0	0
A13_55263237	1	0	0	0
A13_58887958	0	0	1	0
A13_60436981	1	0	0	0
A13_60578537	1	0	0	0
A13_60735325	0	0	1	0
A13_61309348	0	1	0	0
A13_61317812	1	0	0	0
A13_66523483	1	0	0	0
A13_67498889	0	0	1	0
A13_70216748	0	0	1	0
A13_75846608	0	1	0	0
A13_79087853	0	0	0	1
D01_11626163	0	1	0	0
D01_1241313	0	1	0	0
D01_13767950	0	0	0	1
D01_1615553	0	1	0	0
D01_22137127	1	0	0	0
D01_24729400	1	0	0	0
D01_27364892	0	1	0	0
D01_27407923	0	1	0	0
D01_27724347	0	1	0	0
D01_27952133	1	0	0	0
D01_31558065	0	0	1	0
D01_32500462	0	0	1	0
D01_33214800	1	0	0	0
D01_33215092	1	0	0	0
D01_33634144	1	0	0	0
D01_35139275	1	0	0	0
D01_35239224	0	0	1	0
D01_3569307	0	0	1	0
D01_36114245	1	0	0	0
D01_3623105	1	0	0	0
D01_36685205	0	0	0	1
D01_36685350	0	0	0	1
D01_37016104	0	0	1	0
D01_38236355	1	0	0	0
D01_39609727	1	0	0	0
D01_39610029	1	0	0	0
D01_39872050	1	0	0	0
D01_42787071	0	1	0	0
D01_42787072	0	1	0	0
D01_43296828	0	0	1	0
D01_43297137	0	0	1	0
D01_43304858	0	0	1	0
D01_43304860	0	0	1	0
D01_43348697	0	0	1	0
D01_43348748	0	0	1	0
D01_44144911	0	0	2	0
D01_44289001	0	0	1	0
D01_44289241	0	0	1	0
D01_4601767	1	0	0	0
D01_4603868	1	0	1	0
D01_4666488	1	0	0	0
D01_4666589	1	0	0	0
D01_4695991	1	0	1	0
D01_4732567	0	0	0	1
D01_5317384	0	0	1	0
D01_5332054	0	0	1	0
D01_5332057	0	0	1	0
D01_5332096	0	0	1	0
D01_5332116	0	0	1	0
D01_5332123	0	0	1	0
D01_5332125	0	0	1	0
D01_5332339	0	0	1	0
D01_54226211	0	0	1	0
D01_57017024	0	0	0	1
D01_57943847	0	1	0	0
D01_6084388	0	0	0	1
D01_6309639	0	0	1	0
D01_9553326	0	0	1	0
D02_12231704	1	0	0	0
D02_13193879	0	0	0	1
D02_1348722	1	0	0	0
D02_1392478	0	1	0	0
D02_1522903	0	0	1	0
D02_1523160	0	0	1	0
D02_1523177	0	0	1	0
D02_1523210	0	0	1	0
D02_17298430	0	1	0	0
D02_1771191	1	0	0	0
D02_18240431	0	1	0	0
D02_18551073	1	0	0	0
D02_19315428	0	1	0	0
D02_19366626	0	0	0	1
D02_19878465	1	0	0	0
D02_21154153	0	0	1	0
D02_21904253	0	1	0	0
D02_21904255	0	1	0	0
D02_22061012	1	0	0	0
D02_22061369	1	0	0	0
D02_2264274	1	0	1	0
D02_22751739	0	1	0	0
D02_2695459	0	0	0	1
D02_2714059	1	0	0	0
D02_37337297	0	0	0	1
D02_37822950	0	0	1	0
D02_37867860	0	0	1	0
D02_402504	0	1	0	0
D02_402554	0	1	0	0
D02_410730	0	1	0	0
D02_4392526	1	1	0	0
D02_439910	0	0	1	0
D02_44444024	0	1	0	0
D02_44444065	0	1	0	0
D02_44710318	0	1	0	0
D02_44821328	0	0	0	1
D02_50437523	0	0	0	1
D02_51522559	0	0	1	0
D02_53979665	0	0	0	1
D02_54239331	0	0	1	0
D02_54239377	0	0	1	0
D02_54239668	0	0	1	0
D02_54940918	0	0	0	1
D02_5570743	0	0	1	0
D02_56168338	0	0	1	0
D02_56299648	0	0	1	0
D02_56299711	0	0	1	0
D02_56507546	0	0	1	0
D02_56746182	0	0	0	1
D02_57043800	0	1	0	0
D02_57043847	0	1	0	0
D02_57043972	0	1	0	0
D02_57043987	0	1	0	0
D02_57281334	1	0	0	0
D02_58033977	0	1	0	0
D02_58116859	0	0	0	1
D02_60190170	0	0	1	0
D02_6123379	1	0	0	0
D02_61506990	0	0	1	0
D02_61559187	0	0	0	1
D02_6461136	0	0	0	1
D02_65008592	0	0	0	1
D02_6667640	1	0	0	0
D02_6667647	1	0	0	0
D02_6667693	1	0	0	0
D02_6667845	1	0	0	0
D02_6667847	1	0	0	0
D02_8305765	0	1	0	0
D03_19909780	1	0	0	0
D03_19909784	1	0	0	0
D03_19909792	1	0	0	0
D03_19909798	1	0	0	0
D03_19909818	1	0	0	0
D03_19909838	1	0	0	0
D03_25026700	0	0	0	1
D03_26303505	0	0	0	1
D03_26408468	0	1	0	0
D03_35830462	1	0	0	0
D03_35869914	1	0	0	0
D03_38987084	0	0	0	1
D03_42207744	1	0	0	0
D03_42319050	0	1	0	0
D03_42606378	1	0	0	0
D03_43008363	0	0	0	1
D03_43017376	0	0	1	0
D03_43501781	1	1	0	0
D03_43501957	1	1	0	0
D03_43504809	0	1	0	0
D03_43721358	0	0	1	0
D03_43721386	0	0	1	0
D03_6133803	0	0	1	0
D03_675675	0	0	1	0
D03_6829503	0	1	0	0
D04_1355114	0	0	0	1
D04_1676278	0	0	0	1
D04_38157476	0	0	1	0
D04_39956668	0	0	1	0
D04_39956675	0	0	1	0
D04_41472485	0	0	0	1
D04_41472590	0	0	0	1
D04_47837950	0	0	0	1
D04_48099939	0	0	0	1
D04_48491989	0	1	0	0
D04_48593226	0	0	1	0
D04_6490888	0	1	0	0
D04_9452878	0	2	0	0
D04_9539620	0	0	0	1
D04_9542915	0	1	0	0
D04_9674414	0	0	0	1
D05_11741924	0	0	0	1
D05_18055745	0	1	0	0
D05_20162316	0	0	1	0
D05_2733781	0	0	0	1
D05_31030000	0	0	1	0
D05_31866519	0	1	0	0
D05_31866688	0	1	0	0
D05_31866697	0	2	0	0
D05_31866717	0	1	0	0
D05_31866721	0	1	0	0
D05_31866724	0	1	0	0
D05_31913897	0	0	0	1
D05_4457888	0	0	0	1
D05_50994705	0	1	0	0
D05_52620066	0	0	1	0
D05_52731732	0	0	1	0
D05_52731756	0	0	1	0
D05_53100731	0	0	1	0
D05_58874978	0	1	0	0
D05_59548601	0	0	1	0
D05_59865796	0	0	1	0
D05_61238929	1	0	1	0
D05_61473667	0	0	1	0
D05_7309639	0	0	1	0
D05_7309640	0	0	1	0
D05_8720283	0	0	2	0
D05_8772003	0	0	1	0
D05_9444981	1	0	0	1
D05_9500709	0	1	0	0
D06_13345091	1	0	0	0
D06_1484716	0	0	1	0
D06_1484737	0	0	1	0
D06_1486193	0	1	1	0
D06_1486373	0	1	1	0
D06_1566837	0	1	0	0
D06_1601475	0	0	0	1
D06_1604431	0	1	0	0
D06_1604447	0	1	0	0
D06_1604724	0	1	0	0
D06_1604775	0	1	0	0
D06_182732	0	0	0	1
D06_18703172	0	0	1	0
D06_1877041	0	0	1	0
D06_20424401	1	0	0	0
D06_2069429	0	0	1	0
D06_37879191	0	0	2	0
D06_40028723	1	0	0	0
D06_40028751	1	0	0	0
D06_40028769	1	0	0	0
D06_4645206	0	1	0	0
D06_4645250	0	1	0	0
D06_4734840	0	0	0	1
D06_4734874	0	0	0	1
D06_54839910	0	0	1	0
D06_56241292	0	0	1	0
D06_56259376	1	0	1	0
D06_56259397	1	0	1	0
D06_58177729	1	0	0	0
D06_63430713	0	0	2	0
D06_63430953	0	0	1	0
D06_8752408	1	0	0	0
D06_8958561	0	1	0	0
D07_18845191	0	1	0	0
D07_19060768	0	0	0	1
D07_21007720	1	0	0	0
D07_26202753	1	0	0	0
D07_26202763	1	0	0	0
D07_26205794	0	0	1	0
D07_26600866	0	0	0	1
D07_26601065	0	0	0	1
D07_26926665	0	1	0	0
D07_27016353	0	0	0	1
D07_2881920	1	0	0	0
D07_2881921	1	0	0	0
D07_2979453	0	0	1	0
D07_30035840	0	0	0	1
D07_30326849	0	0	1	0
D07_30422123	0	0	1	0
D07_31568560	1	0	2	0
D07_31614297	0	0	1	0
D07_31614327	0	0	1	0
D07_31671894	0	0	1	0
D07_32410233	2	0	0	0
D07_34780331	0	0	1	0
D07_36428853	0	2	0	0
D07_36623361	0	0	1	0
D07_36698888	0	0	1	0
D07_42518608	1	0	0	0
D07_43863832	1	0	0	1
D07_45426533	0	0	0	1
D07_48346603	0	1	0	0
D07_48346615	0	1	0	0
D07_48346643	0	1	0	0
D07_48346658	0	1	0	0
D07_48346675	0	1	0	0
D07_48346862	0	1	0	0
D07_48346878	0	1	0	0
D07_48373450	0	0	1	0
D07_48764265	0	0	1	0
D07_48764267	0	0	1	0
D07_48955037	0	0	1	0
D07_50838367	1	0	0	0
D07_51685313	0	1	0	0
D07_51714942	0	1	0	1
D07_51730875	0	0	0	1
D07_53933823	1	0	0	0
D07_5645711	0	0	0	1
D07_6016907	0	1	0	0
D07_6585060	0	0	0	1
D07_6585227	0	0	0	1
D07_6587315	0	1	0	0
D07_6587650	0	1	0	0
D07_7983303	1	0	0	0
D07_9259728	1	0	0	0
D07_9259746	1	0	0	0
D07_9259754	1	0	0	0
D08_17639179	0	0	0	1
D08_17639297	0	0	0	1
D08_17717836	0	1	0	0
D08_18624178	0	0	1	0
D08_18670710	0	1	0	0
D08_19077153	0	0	1	0
D08_21328585	1	0	0	0
D08_30863519	0	0	0	1
D08_30863572	0	0	0	1
D08_36681192	0	1	0	0
D08_37894392	0	0	0	1
D08_38625338	0	0	0	1
D08_38988551	0	0	0	1
D08_43543260	0	0	1	0
D08_43792872	0	0	1	0
D08_44291031	0	0	1	0
D08_47622773	0	0	0	1
D08_50385202	0	1	0	0
D08_50403854	0	0	1	0
D08_50455521	0	1	0	0
D08_5362788	0	0	1	0
D08_5362812	0	0	1	0
D08_5362818	0	0	1	0
D08_54708100	0	0	1	0
D08_55809619	0	1	0	0
D08_56417424	0	0	0	1
D08_56443085	0	1	0	0
D08_56443101	0	1	0	0
D08_56444393	0	0	0	1
D08_58420908	0	0	1	0
D08_58424327	0	0	1	0
D08_58424351	0	0	1	0
D08_58865810	1	0	0	0
D08_58881742	0	0	0	1
D08_58881949	0	0	0	1
D08_58881950	0	0	0	1
D08_63042531	0	0	1	0
D08_63116241	0	0	1	0
D08_63841811	0	1	0	0
D08_63842050	0	1	0	0
D08_6753963	1	0	0	0
D08_6768073	0	0	1	0
D08_6768107	0	0	1	0
D08_6768382	0	0	1	0
D08_7286657	0	0	0	1
D08_7358331	1	0	0	0
D08_8306162	1	0	0	0
D08_8325763	0	0	0	1
D09_1350135	0	0	1	0
D09_1410910	1	0	0	0
D09_1549077	0	0	1	0
D09_1705206	0	0	1	0
D09_1705373	0	0	1	0
D09_20949884	0	1	0	0
D09_2712240	0	0	0	1
D09_32652530	0	0	1	0
D09_33771806	0	0	0	1
D09_33951398	1	0	0	0
D09_34151229	1	0	0	0
D09_36127807	0	0	1	0
D09_36127817	0	0	1	0
D09_36507610	1	0	0	0
D09_36809346	0	1	0	0
D09_39221355	0	0	0	1
D09_3939807	1	0	0	0
D09_40458535	0	0	0	1
D09_4152662	1	0	0	1
D09_41989827	0	0	1	0
D09_42469217	0	1	0	0
D09_42469221	0	1	0	0
D09_43263041	1	0	0	0
D09_43606679	0	1	0	0
D09_43629201	0	1	0	0
D09_43679359	0	1	0	0
D09_45970756	1	0	0	0
D09_48067258	0	0	1	0
D10_10840698	0	1	0	0
D10_10866195	0	0	0	1
D10_10866370	0	0	0	1
D10_1134392	0	1	0	0
D10_12096965	0	0	0	1
D10_12296550	0	0	1	0
D10_12296581	0	0	1	0
D10_23269881	0	1	0	0
D10_23461795	0	0	0	1
D10_23790920	0	1	0	0
D10_23790955	0	1	0	0
D10_23793849	0	0	1	0
D10_28114617	0	0	1	0
D10_28114649	0	0	1	0
D10_28141669	0	0	1	0
D10_28449674	0	0	1	0
D10_28579557	0	0	1	0
D10_28590908	0	0	1	0
D10_28867474	0	0	1	0
D10_28867475	0	0	1	0
D10_3138656	0	1	0	0
D10_5099848	0	0	1	0
D10_52541887	1	0	0	0
D10_52541896	1	0	0	0
D10_52541929	1	0	0	0
D10_5294239	0	1	0	0
D10_53319353	1	0	0	0
D10_53319624	0	1	1	0
D10_53324479	1	0	0	0
D10_56303348	0	0	1	0
D10_56324661	0	1	0	0
D10_56347858	0	0	1	0
D10_59448361	1	0	0	1
D10_59449713	0	0	0	1
D10_60306593	0	1	0	0
D10_60891794	0	1	0	0
D10_6316888	0	0	0	1
D10_8389255	0	0	1	0
D10_8508834	0	0	0	1
D10_8991494	1	0	0	0
D10_9004075	1	0	0	0
D10_9099091	1	0	0	0
D11_12350027	0	0	1	0
D11_12350173	0	0	1	0
D11_12572574	0	0	0	1
D11_13978867	0	1	0	0
D11_14045244	0	0	0	1
D11_14232562	0	0	0	1
D11_16149212	0	0	0	1
D11_16149393	0	0	0	1
D11_16203913	1	0	0	0
D11_16643857	0	1	0	0
D11_16643858	0	1	0	0
D11_23927759	0	2	1	0
D11_2876617	1	0	0	0
D11_30908853	0	0	0	1
D11_4144454	0	0	0	1
D11_4144487	0	0	0	1
D11_4144632	0	0	0	1
D11_4147704	0	0	0	1
D11_46863100	0	0	1	0
D11_47125178	0	0	1	0
D11_47125389	0	0	1	0
D11_49811675	0	0	2	0
D11_49871023	0	0	1	0
D11_50500375	0	0	0	1
D11_51124454	0	0	1	0
D11_51756629	0	0	1	0
D11_51820682	0	0	0	1
D11_53258007	1	0	0	0
D11_54517883	0	1	1	0
D11_54519990	0	0	1	0
D11_54621794	0	1	0	0
D11_54622304	0	0	1	0
D11_54622528	0	0	1	0
D11_54633223	0	1	0	0
D11_54831673	0	0	1	0
D11_55047771	0	0	1	0
D11_5755351	1	0	0	0
D11_59407112	0	0	1	0
D11_59408001	0	0	1	0
D11_6066901	1	0	0	0
D11_7053961	0	1	0	0
D11_7906160	0	0	0	1
D11_9088810	0	0	1	0
D11_9723622	0	0	1	0
D12_23101027	0	1	0	0
D12_2522166	0	0	0	1
D12_2606174	0	0	1	0
D12_36273860	1	0	0	0
D12_36273882	1	0	0	0
D12_36274007	1	0	0	0
D12_38433571	0	0	1	0
D12_38433778	0	0	1	0
D12_41685836	0	1	0	1
D12_43066716	0	2	1	2
D12_43066746	0	2	1	2
D12_43079440	0	0	0	1
D12_43108427	0	0	1	0
D12_43212123	0	0	1	0
D12_43348453	1	1	0	0
D12_43438077	0	1	0	0
D12_43438237	0	1	0	0
D12_43469303	0	0	1	0
D12_43574247	0	2	0	0
D12_43697313	0	1	1	1
D12_43697364	0	1	1	1
D12_43787314	0	2	1	1
D12_43787528	0	2	1	1
D12_43798763	0	0	0	1
D12_44037898	0	1	0	0
D12_44103811	1	0	0	0
D12_44139944	0	0	0	1
D12_44140224	0	0	0	1
D12_44229014	0	0	0	1
D12_453986	1	0	0	0
D12_45767769	0	0	0	1
D12_48172640	0	0	1	0
D12_48216318	0	0	0	1
D12_48216438	0	0	0	1
D12_48368704	1	0	0	0
D12_48578547	0	0	1	0
D12_48703405	0	0	0	1
D12_48786697	0	0	0	2
D12_48798146	0	0	0	1
D12_48875252	0	0	1	0
D12_48935225	0	1	0	0
D12_48935231	0	1	0	0
D12_49992625	0	0	1	0
D12_50008409	0	0	1	0
D12_51753728	0	1	0	0
D12_55397536	0	0	0	1
D12_56423531	0	1	0	0
D12_56655292	0	0	0	1
D12_56655515	0	0	0	1
D12_56655522	0	0	0	1
D12_56769426	1	1	0	0
D12_56769438	1	1	0	0
D12_56968226	1	0	0	0
D12_7791345	1	0	0	0
D12_7981654	0	0	0	1
D13_1623557	0	0	0	1
D13_1735530	0	0	1	0
D13_2250704	0	0	0	1
D13_3831633	0	1	0	0
D13_39033666	1	0	0	0
D13_39033675	1	0	0	0
D13_39033697	1	0	0	0
D13_39034679	0	1	0	0
D13_39095906	0	0	0	1
D13_39108563	2	0	1	0
D13_39111966	1	0	0	0
D13_39112267	0	0	0	1
D13_39112450	0	0	0	1
D13_39143985	1	0	0	0
D13_39150324	0	0	1	0
D13_39165961	1	0	0	0
D13_39169892	1	0	0	0
D13_39208687	1	0	0	0
D13_39220164	0	0	1	0
D13_39220215	0	0	1	0
D13_39248090	0	0	1	0
D13_39248092	0	0	1	0
D13_39271582	0	0	0	1
D13_39330351	0	0	0	1
D13_39330695	0	0	0	1
D13_39372967	0	0	1	1
D13_39372971	0	0	1	1
D13_39531527	0	0	0	1
D13_39818033	1	0	0	0
D13_39825285	0	0	0	1
D13_40076949	0	0	1	0
D13_40201173	0	0	0	1
D13_40340925	1	0	0	0
D13_40491674	1	0	0	1
D13_40524415	0	0	0	1
D13_40545252	0	0	0	1
D13_40602354	0	0	0	1
D13_40604744	0	0	0	1
D13_40635502	0	0	0	1
D13_40785497	1	0	0	0
D13_40810415	0	0	0	1
D13_40810465	0	0	0	1
D13_40814567	0	0	1	0
D13_40871611	0	1	0	0
D13_40874378	1	0	0	1
D13_40874417	1	0	0	1
D13_40981318	0	0	0	1
D13_41719692	0	0	1	0
D13_41719833	0	0	1	0
D13_41754287	0	0	0	1
D13_41768157	0	0	0	1
D13_48242163	1	0	0	0
D13_49321521	0	0	1	0
D13_49390764	0	0	0	1
D13_49390787	0	0	0	1
D13_49390954	0	0	0	1
D13_51693351	0	0	1	0
D13_51849283	0	0	1	0
D13_53085832	0	0	0	1
D13_54108075	0	0	0	1
D13_54108237	0	0	0	1
D13_54277469	0	0	1	0
D13_8652529	0	0	0	1
D13_8663459	0	1	0	0
D13_8663474	0	1	0	0
Total	267	291	403	293
Number of UniqueSNPs				1192

## Sheet: Table S8
Table S8 Summary of significant (–log10 ≥ 4) associations among significant QTNs, trait phenotype and Heterosis types.
Row Labels	F1	Heterosis	SCA
A01_13595643	0	1	0
A01_13615789	0	1	0
A01_13634943	0	1	0
A01_13635803	1	1	0
A01_15807314	0	1	1
A01_16229442	0	1	0
A01_16281356	0	0	0
A01_16504046	0	1	1
A01_16516142	1	0	0
A01_2254667	0	0	0
A01_2254702	0	0	1
A01_2762454	0	1	1
A01_2765857	0	0	0
A01_2765987	0	0	1
A01_38727334	0	1	1
A01_38777600	1	1	0
A01_41827484	0	0	0
A01_4218556	1	1	1
A01_4218559	1	1	1
A01_4218607	1	1	1
A01_5302603	0	0	1
A01_5637023	0	0	1
A01_5637037	1	1	1
A01_5651779	0	0	1
A01_5651783	0	0	1
A01_5651939	0	0	1
A01_698984	0	1	1
A01_7658880	1	1	0
A01_82784207	1	1	1
A01_82784364	1	1	1
A01_83601604	1	1	1
A01_83714287	0	1	0
A01_83714433	0	1	0
A01_84685338	0	0	0
A01_85120964	1	1	1
A01_85235941	0	1	0
A01_85408808	1	1	0
A01_85408828	1	1	1
A01_85408845	1	1	1
A01_85408964	1	1	1
A01_86836171	0	1	1
A01_90826356	0	0	0
A01_90826683	0	0	1
A01_94493001	0	1	1
A01_94775270	0	1	0
A01_97454976	0	1	0
A01_97455303	0	1	0
A01_97541939	0	1	0
A01_97551921	0	1	0
A01_97575816	0	0	0
A01_99274660	0	0	1
A02_11794230	0	1	1
A02_1474964	0	1	0
A02_3403271	0	1	1
A02_3536848	0	1	0
A02_3614987	1	0	0
A02_3981698	1	1	0
A02_41212570	0	1	1
A02_41212612	0	1	0
A02_41931618	0	1	0
A02_44796957	0	1	0
A02_45379862	1	1	0
A02_45505788	0	1	0
A02_6083914	0	1	0
A02_69545970	1	1	0
A02_7300875	1	1	0
A02_73798905	0	1	0
A02_75700481	0	0	1
A02_75700660	0	0	1
A02_76173968	0	1	1
A02_7650858	0	1	1
A02_7651992	1	1	0
A02_7722133	0	1	0
A02_7722183	1	1	0
A02_7762093	0	1	0
A02_78910624	0	1	0
A02_78910922	0	1	0
A02_79290721	0	1	0
A02_80157672	0	1	0
A02_80157676	0	1	0
A02_80158025	0	1	0
A02_80158026	0	1	0
A02_80477074	0	1	0
A02_81415576	0	1	0
A02_81729557	0	1	0
A02_83433222	0	1	0
A02_83433398	0	1	0
A02_83433435	0	1	0
A03_14606076	0	1	0
A03_14720784	0	1	0
A03_14811032	1	1	0
A03_14811227	1	1	0
A03_14854409	1	1	0
A03_14876619	0	0	1
A03_15896108	1	1	1
A03_16103695	0	1	1
A03_16163632	1	1	1
A03_2112060	0	1	0
A03_2112068	0	1	0
A03_2531275	0	1	0
A03_2588557	0	0	0
A03_26508989	0	1	1
A03_2776555	0	1	0
A03_4291397	0	1	0
A03_4291433	0	1	0
A03_4509600	0	1	0
A03_4509658	0	1	0
A03_4509768	0	1	0
A03_4524617	0	0	0
A03_4928618	0	0	1
A03_54040569	1	1	1
A03_54040615	1	1	0
A03_5619499	0	1	1
A03_5930639	0	1	0
A03_66020307	1	1	0
A03_6642252	1	1	0
A03_6721843	0	1	0
A03_6916997	0	0	0
A03_75119960	0	1	1
A03_75124544	0	1	1
A03_75551782	0	1	0
A03_75551943	0	1	0
A03_84374289	0	1	0
A03_84467026	1	1	0
A03_85786132	0	1	0
A03_85786144	0	1	1
A03_85786226	0	1	1
A03_85936105	1	1	1
A03_85954384	1	1	0
A03_88932621	0	1	0
A03_88932768	0	1	0
A03_91335038	0	0	0
A03_92874943	0	0	1
A03_93011411	0	1	1
A03_95492151	1	1	0
A03_97119308	0	1	0
A04_10690948	0	1	1
A04_10690981	0	1	1
A04_238814	1	0	1
A04_2436958	1	0	0
A04_2661790	1	1	1
A04_30540168	0	1	1
A04_4041229	1	1	0
A04_4041397	0	1	0
A04_4041436	1	1	0
A04_4451709	1	1	0
A04_4460199	1	1	1
A04_4537651	1	1	1
A04_48361719	1	1	0
A04_5064521	0	1	0
A04_52135551	0	0	0
A04_53323122	0	1	1
A04_54261453	1	1	0
A04_550142	0	0	0
A04_5515059	0	1	1
A04_59608636	0	0	0
A04_59640097	0	1	1
A04_6101757	0	1	0
A04_61544223	0	1	1
A04_6306463	0	1	0
A04_6394058	0	1	0
A04_6556331	0	0	0
A04_7704589	1	1	1
A04_8867296	0	1	0
A05_19703799	0	1	0
A05_19731703	0	1	0
A05_20012793	1	1	0
A05_20133093	0	1	0
A05_20133111	0	1	0
A05_20133118	0	1	0
A05_20335195	1	0	0
A05_20381681	1	1	0
A05_20381697	1	1	1
A05_21154449	1	1	1
A05_21516623	0	0	0
A05_25336263	0	0	1
A05_27611129	0	1	1
A05_29480119	0	1	0
A05_29940108	1	1	0
A05_29940111	1	1	0
A05_30254109	1	1	0
A05_30254202	1	1	0
A05_30254231	1	1	0
A05_30331786	1	1	0
A05_30397925	1	1	0
A05_3272852	0	1	0
A05_32794685	0	1	0
A05_33852555	0	0	0
A05_34690645	0	1	1
A05_36426431	0	1	0
A05_38522553	0	1	0
A05_39122546	0	1	0
A05_44151107	0	0	0
A05_4532255	0	0	1
A05_54444762	0	1	1
A05_62128480	0	1	0
A05_62128490	0	1	0
A05_62128614	0	1	0
A05_62632009	1	0	0
A05_62751687	0	1	0
A05_64754477	0	1	0
A05_66396651	0	1	0
A05_76379704	0	1	0
A05_76391751	0	1	0
A05_76396341	0	1	0
A05_77013514	0	1	0
A05_77374391	0	1	0
A05_77610784	0	1	0
A05_77610785	0	1	0
A05_77817299	1	0	0
A05_81184356	0	0	0
A05_81403570	1	0	1
A05_81637635	0	1	0
A05_82080746	1	1	0
A05_83818497	0	1	0
A05_83818559	0	1	0
A05_85991994	0	1	0
A05_86270126	1	0	0
A05_89014469	0	0	0
A05_89939811	0	1	1
A05_90717138	0	1	0
A05_90717185	1	1	0
A06_101189200	0	1	0
A06_102799213	0	1	0
A06_10548546	0	1	0
A06_14453202	0	1	0
A06_15427443	1	1	0
A06_15427553	1	1	0
A06_15427587	1	1	0
A06_15548101	0	1	0
A06_1889864	0	1	0
A06_22893032	0	1	0
A06_38553398	0	1	0
A06_40250891	1	0	0
A06_45580289	0	0	0
A06_52570498	1	1	1
A06_61166240	0	1	0
A06_70464979	1	1	0
A06_814723	1	0	0
A06_90359832	0	0	0
A06_90940756	0	0	1
A06_93621037	1	1	1
A06_94454293	0	1	0
A06_94502112	1	1	0
A06_95216845	0	0	0
A06_96745453	1	1	1
A06_96745482	1	1	0
A06_96745642	1	1	0
A06_97067777	1	1	0
A06_97233724	0	1	0
A06_97510939	0	1	0
A06_99015576	0	1	1
A07_12146145	1	1	0
A07_14091378	1	1	0
A07_16185666	0	1	0
A07_16344257	1	1	0
A07_16344451	0	1	0
A07_21821805	0	1	0
A07_23155760	1	1	0
A07_32869054	0	0	0
A07_35583307	0	1	1
A07_3684676	0	1	0
A07_39532991	0	1	0
A07_40346154	0	1	0
A07_40484261	0	1	0
A07_40484434	0	1	0
A07_40707726	0	1	0
A07_40776720	0	1	0
A07_41639659	0	0	0
A07_41703055	0	0	1
A07_41738226	0	1	1
A07_42218812	0	1	0
A07_42375362	0	1	0
A07_42549250	1	1	1
A07_42641851	0	1	0
A07_42751600	0	1	0
A07_4735677	0	1	1
A07_52488865	0	1	0
A07_68630858	0	1	0
A07_68663863	0	0	0
A07_68760026	0	0	1
A07_71340027	0	1	1
A07_71358566	0	1	0
A07_71358701	0	1	0
A07_71358719	0	1	0
A07_71358741	0	1	0
A07_71423291	0	1	0
A07_71519572	0	1	0
A07_71736338	0	1	0
A07_71761340	1	1	0
A07_71761360	1	1	0
A07_71761514	1	1	0
A07_71777804	0	1	0
A07_71777938	0	1	0
A07_71777970	0	1	0
A07_71822521	0	1	0
A07_71971500	0	1	0
A07_71976523	0	1	0
A07_72132894	0	1	0
A07_72132952	0	1	0
A07_72133116	0	1	0
A07_72268227	0	1	0
A07_72268248	0	1	0
A07_72268378	0	1	0
A07_72357938	0	1	0
A07_72361363	0	1	0
A07_74104461	0	1	0
A07_74104469	0	0	1
A07_76967650	0	0	1
A07_76978298	0	1	1
A07_77221249	1	1	0
A07_7949551	0	1	0
A07_8430130	0	0	0
A07_8430202	0	0	1
A07_8430236	0	0	1
A07_9818929	0	1	1
A07_9819238	0	1	0
A08_10913497	0	1	0
A08_10958677	0	1	1
A08_10960068	0	1	0
A08_1189382	0	1	0
A08_1238567	0	1	0
A08_1908450	1	1	0
A08_1908731	1	1	0
A08_1908738	1	1	0
A08_1908757	1	1	0
A08_21654412	0	1	0
A08_27360088	1	1	0
A08_28461673	0	1	0
A08_28461972	0	1	0
A08_28643080	0	1	0
A08_28643099	0	1	0
A08_3004555	1	1	0
A08_30356805	0	1	0
A08_30356830	0	1	0
A08_34711606	0	1	0
A08_36983036	0	1	0
A08_3706168	0	1	0
A08_38470061	0	1	0
A08_38470072	0	1	1
A08_38470237	0	1	1
A08_38470256	0	1	1
A08_4023510	1	1	1
A08_42945025	0	1	1
A08_43474014	1	0	0
A08_43474017	1	0	0
A08_44589810	0	1	0
A08_45114916	0	1	0
A08_48534053	0	1	0
A08_48534268	0	1	0
A08_48791942	0	1	0
A08_48791982	1	1	0
A08_4947445	0	1	0
A08_55800067	0	1	0
A08_59800168	0	1	0
A08_60639839	0	1	0
A08_60639859	0	1	0
A08_60695364	0	1	0
A08_60695402	0	1	0
A08_61230472	1	1	0
A08_62105416	0	1	0
A08_62334505	0	1	0
A08_62687451	0	1	0
A08_62687455	0	1	0
A08_62695741	0	0	0
A08_62880367	1	1	1
A08_62880668	1	1	0
A08_63510403	0	0	0
A08_63848087	0	1	1
A08_64874991	0	1	0
A08_65044993	0	1	0
A08_65045013	0	1	1
A08_65050909	1	1	1
A08_65747347	0	1	1
A08_65939911	0	1	0
A08_68288657	0	1	1
A08_70575238	0	1	0
A08_70787184	0	1	0
A08_72345634	1	1	0
A08_72345651	1	1	0
A08_72345657	1	1	0
A08_72345659	1	1	0
A08_72345665	1	1	0
A08_72468450	1	1	0
A08_79557076	0	1	0
A08_79799111	0	1	0
A08_85054043	0	1	0
A08_85077504	1	1	0
A08_88203971	0	1	0
A08_88262854	0	1	0
A08_88262941	0	1	0
A08_88263215	0	1	0
A08_88266604	0	1	0
A08_88266616	0	1	0
A08_88442454	0	0	0
A08_88753843	1	0	1
A08_89920654	0	0	0
A08_90208339	0	0	1
A08_90601216	1	0	1
A08_90601281	1	0	0
A08_91965432	0	1	0
A08_931754	0	0	0
A08_931787	0	0	1
A08_95435705	1	1	1
A09_1356654	1	1	0
A09_14125713	0	1	0
A09_14521145	1	1	0
A09_1840268	1	1	0
A09_1840277	1	1	0
A09_34272274	0	0	0
A09_40237409	0	1	1
A09_40264893	0	0	1
A09_44213061	0	1	1
A09_4495482	0	1	0
A09_4495524	0	1	1
A09_45336111	1	1	0
A09_4560530	0	1	0
A09_4569427	0	1	0
A09_4569432	0	1	1
A09_4569691	0	1	1
A09_4586735	0	0	1
A09_4603774	0	1	1
A09_4610152	0	0	1
A09_4610396	0	0	1
A09_46211373	1	1	1
A09_4704430	0	1	0
A09_4704473	0	1	0
A09_4705540	0	1	0
A09_4797929	0	1	0
A09_4866029	0	0	1
A09_4894603	0	1	1
A09_50137287	0	1	1
A09_51547243	0	1	0
A09_5270119	0	1	1
A09_5270146	0	1	0
A09_54171222	1	0	0
A09_54288099	0	1	0
A09_5833836	0	1	0
A09_61123783	0	1	0
A09_65848060	1	1	0
A09_69548416	0	0	0
A09_71890989	1	1	1
A09_72482395	0	1	1
A09_73943440	1	0	0
A10_1132803	0	1	0
A10_1911656	0	0	0
A10_1911709	1	1	1
A10_20652556	0	1	0
A10_20712084	1	1	0
A10_20748075	0	1	0
A10_21918426	0	1	0
A10_22985747	1	0	1
A10_22985763	1	0	0
A10_22985767	1	0	0
A10_23600361	1	0	0
A10_25056703	0	1	0
A10_31373604	0	1	0
A10_31373613	0	1	0
A10_31373802	0	1	0
A10_31373834	0	1	0
A10_4756268	1	1	0
A10_58109534	1	1	0
A10_59325641	0	1	1
A10_60223100	0	1	0
A10_60330157	1	1	0
A10_60668122	0	1	0
A10_61587338	0	1	0
A10_61628783	0	1	0
A10_62487716	0	1	0
A10_62487833	0	1	0
A10_64287322	1	1	0
A10_68575874	1	1	0
A10_70880902	0	1	0
A10_77632686	1	0	0
A10_77925201	0	0	0
A10_79060073	0	1	1
A10_80849448	1	1	0
A10_85133037	1	0	0
A10_85225560	1	1	0
A10_85986482	0	0	0
A10_86638796	1	1	1
A10_88367326	0	1	0
A10_88377735	0	1	0
A10_88388318	0	0	0
A10_88388414	0	0	1
A10_88492057	0	1	1
A10_88680599	1	1	0
A10_88712202	0	1	0
A10_89210251	1	0	0
A10_89210315	1	0	0
A10_89974819	0	1	0
A10_91235190	0	1	0
A10_91799983	0	1	0
A10_93241014	1	0	1
A10_93391010	1	1	0
A10_93391179	1	1	0
A10_94451554	0	1	0
A10_94831324	0	0	0
A10_94831336	0	1	1
A10_95131447	0	0	1
A10_95131609	0	1	1
A10_95708913	1	1	1
A10_95708965	1	1	0
A10_95753022	0	0	0
A10_95755700	1	1	1
A10_95755902	1	1	0
A10_95755947	0	1	0
A10_96881102	0	0	0
A10_97161156	0	1	1
A10_97161307	0	1	0
A10_97184832	0	1	0
A10_97184842	0	1	0
A10_98427877	0	1	0
A10_99063923	0	1	0
A10_99146539	0	0	0
A10_99159701	0	0	1
A10_99159737	0	0	1
A11_13547482	0	1	1
A11_15070443	0	1	0
A11_17071812	0	0	0
A11_17072369	0	0	1
A11_17072407	0	1	1
A11_18472494	0	0	1
A11_18604834	0	0	1
A11_18660123	0	1	1
A11_19065697	1	1	1
A11_22129657	0	1	0
A11_22129669	0	1	0
A11_45333662	1	1	0
A11_45333803	1	1	0
A11_4557423	0	1	0
A11_60613130	0	0	1
A11_6614423	0	1	1
A11_6614655	0	1	0
A11_6614714	0	1	0
A11_66753769	0	1	0
A11_79185092	0	1	0
A11_83491783	0	1	0
A11_84930079	0	1	0
A11_8554894	0	0	0
A11_86077172	0	0	1
A11_88752289	1	0	1
A11_88756735	0	1	0
A11_89665692	0	1	1
A11_90165078	0	0	1
A11_90757624	0	0	1
A11_90790985	0	0	1
A11_91816895	0	1	1
A12_1438876	0	1	0
A12_14420032	0	1	0
A12_17072895	1	1	0
A12_2101111	0	1	0
A12_22255409	0	1	0
A12_28927781	0	0	0
A12_3005239	0	1	1
A12_351631	0	1	1
A12_40411489	0	1	0
A12_42042125	0	1	0
A12_42042137	0	1	0
A12_44834270	0	1	0
A12_52132923	0	1	0
A12_53455383	0	1	0
A12_63971846	0	1	0
A12_64747013	0	0	0
A12_6529574	1	1	1
A12_6580600	0	0	0
A12_6866203	1	1	1
A12_6866230	1	1	1
A12_72100794	1	1	1
A12_72272040	0	0	0
A12_72847837	0	1	1
A12_73069416	0	1	0
A12_7313585	0	0	0
A12_733605	0	1	1
A12_75345711	1	1	1
A12_76833091	0	1	0
A12_76833125	0	1	0
A12_77161472	0	1	0
A12_77435913	0	0	0
A12_77831184	0	0	1
A12_81300913	1	0	1
A12_8220113	0	1	0
A12_8279623	0	0	0
A12_8279640	0	0	1
A12_82944131	0	1	1
A12_82993064	1	1	0
A12_83816325	0	1	0
A12_83816641	0	1	1
A12_84689729	1	1	1
A12_86467008	0	0	0
A12_86712295	1	1	1
A12_86958433	0	0	0
A12_87062427	0	1	1
A13_12845934	1	1	0
A13_12846082	1	1	0
A13_13534004	0	0	0
A13_13637771	1	1	1
A13_2595739	0	1	0
A13_2997184	0	1	0
A13_30856760	0	1	0
A13_33588008	0	1	0
A13_35215715	0	1	1
A13_35326835	0	1	0
A13_3536645	0	1	0
A13_35371010	0	1	0
A13_35727868	0	1	0
A13_35728008	0	1	1
A13_35872930	0	1	1
A13_36247581	0	0	1
A13_41728339	0	1	1
A13_42253098	0	0	0
A13_43388875	0	0	1
A13_44781674	0	1	1
A13_44781796	0	1	0
A13_5271950	0	1	0
A13_55263237	0	1	0
A13_58887958	0	1	0
A13_60436981	0	1	0
A13_60578537	0	0	0
A13_60735325	0	1	1
A13_61309348	0	1	0
A13_61317812	1	1	1
A13_66523483	1	1	0
A13_67498889	0	1	0
A13_70216748	0	1	0
A13_75846608	0	1	0
A13_79087853	1	1	0
D01_11626163	0	1	0
D01_1241313	1	0	0
D01_13767950	0	1	0
D01_1615553	0	1	0
D01_22137127	0	0	0
D01_24729400	0	1	1
D01_27364892	0	0	0
D01_27407923	0	0	1
D01_27724347	0	0	1
D01_27952133	1	1	1
D01_31558065	0	1	0
D01_32500462	0	1	0
D01_33214800	0	1	0
D01_33215092	0	1	0
D01_33634144	0	1	0
D01_35139275	0	1	0
D01_35239224	0	0	0
D01_3569307	0	0	1
D01_36114245	0	1	1
D01_3623105	0	0	0
D01_36685205	0	0	1
D01_36685350	0	0	1
D01_37016104	0	1	1
D01_38236355	0	1	0
D01_39609727	0	1	0
D01_39610029	0	1	0
D01_39872050	0	1	0
D01_42787071	1	1	0
D01_42787072	1	1	0
D01_43296828	0	1	0
D01_43297137	0	1	0
D01_43304858	0	1	0
D01_43304860	0	1	0
D01_43348697	0	1	0
D01_43348748	0	1	0
D01_44144911	1	1	0
D01_44289001	0	1	0
D01_44289241	0	1	0
D01_4601767	1	0	0
D01_4603868	1	1	0
D01_4666488	1	1	0
D01_4666589	1	1	0
D01_4695991	1	1	0
D01_4732567	0	1	0
D01_5317384	1	1	0
D01_5332054	1	1	0
D01_5332057	1	1	0
D01_5332096	1	1	0
D01_5332116	1	1	0
D01_5332123	1	1	0
D01_5332125	1	1	0
D01_5332339	1	1	0
D01_54226211	0	1	0
D01_57017024	0	0	0
D01_57943847	0	1	1
D01_6084388	0	1	0
D01_6309639	0	1	0
D01_9553326	0	1	0
D02_12231704	0	1	1
D02_13193879	0	0	0
D02_1348722	0	1	1
D02_1392478	1	0	0
D02_1522903	1	1	0
D02_1523160	1	1	1
D02_1523177	1	1	1
D02_1523210	1	1	1
D02_17298430	0	1	1
D02_1771191	0	1	1
D02_18240431	1	0	0
D02_18551073	0	1	0
D02_19315428	0	1	0
D02_19366626	1	0	0
D02_19878465	0	0	0
D02_21154153	0	0	1
D02_21904253	1	0	1
D02_21904255	1	0	0
D02_22061012	0	1	0
D02_22061369	0	1	0
D02_2264274	0	1	0
D02_22751739	0	1	0
D02_2695459	0	0	1
D02_2714059	0	0	1
D02_37337297	0	1	1
D02_37822950	0	1	1
D02_37867860	0	0	0
D02_402504	0	1	1
D02_402554	0	1	0
D02_410730	0	1	0
D02_4392526	1	1	0
D02_439910	0	1	0
D02_44444024	0	0	0
D02_44444065	0	0	1
D02_44710318	0	0	1
D02_44821328	0	1	1
D02_50437523	1	1	0
D02_51522559	0	1	0
D02_53979665	0	1	0
D02_54239331	0	1	0
D02_54239377	0	1	0
D02_54239668	0	1	0
D02_54940918	0	1	0
D02_5570743	0	1	0
D02_56168338	0	1	0
D02_56299648	0	1	0
D02_56299711	0	1	0
D02_56507546	1	1	0
D02_56746182	0	0	0
D02_57043800	0	0	1
D02_57043847	0	0	1
D02_57043972	0	0	1
D02_57043987	0	0	1
D02_57281334	1	1	1
D02_58033977	0	1	1
D02_58116859	0	1	0
D02_60190170	0	0	0
D02_6123379	0	0	1
D02_61506990	0	1	1
D02_61559187	1	1	0
D02_6461136	0	0	0
D02_65008592	1	1	1
D02_6667640	1	0	0
D02_6667647	1	0	0
D02_6667693	1	0	0
D02_6667845	1	0	0
D02_6667847	1	0	0
D02_8305765	0	1	0
D03_19909780	1	1	0
D03_19909784	1	1	0
D03_19909792	1	1	0
D03_19909798	1	1	0
D03_19909818	1	1	0
D03_19909838	1	1	0
D03_25026700	0	0	0
D03_26303505	1	1	1
D03_26408468	1	1	1
D03_35830462	0	1	0
D03_35869914	0	1	0
D03_38987084	0	1	0
D03_42207744	0	1	0
D03_42319050	0	1	0
D03_42606378	0	1	0
D03_43008363	0	1	0
D03_43017376	0	0	0
D03_43501781	1	1	1
D03_43501957	1	1	0
D03_43504809	1	0	0
D03_43721358	0	0	0
D03_43721386	0	0	1
D03_6133803	0	0	1
D03_675675	1	0	1
D03_6829503	0	1	0
D04_1355114	0	1	0
D04_1676278	0	1	0
D04_38157476	0	1	0
D04_39956668	0	1	0
D04_39956675	0	1	0
D04_41472485	0	1	0
D04_41472590	0	1	0
D04_47837950	1	1	0
D04_48099939	1	1	0
D04_48491989	1	1	0
D04_48593226	0	1	0
D04_6490888	1	0	0
D04_9452878	0	1	0
D04_9539620	0	1	0
D04_9542915	0	1	0
D04_9674414	1	1	0
D05_11741924	1	1	0
D05_18055745	0	1	0
D05_20162316	0	1	0
D05_2733781	1	0	0
D05_31030000	0	0	0
D05_31866519	0	1	1
D05_31866688	0	1	0
D05_31866697	0	1	0
D05_31866717	0	1	1
D05_31866721	0	1	0
D05_31866724	0	1	0
D05_31913897	1	0	0
D05_4457888	0	0	0
D05_50994705	0	1	1
D05_52620066	0	1	0
D05_52731732	0	1	0
D05_52731756	0	1	0
D05_53100731	0	1	0
D05_58874978	0	0	0
D05_59548601	0	1	1
D05_59865796	1	1	0
D05_61238929	1	1	0
D05_61473667	0	1	0
D05_7309639	1	1	0
D05_7309640	1	1	1
D05_8720283	1	1	1
D05_8772003	1	1	0
D05_9444981	1	1	0
D05_9500709	1	0	0
D06_13345091	0	0	0
D06_1484716	0	0	1
D06_1484737	0	0	1
D06_1486193	0	1	1
D06_1486373	0	1	0
D06_1566837	0	1	0
D06_1601475	0	1	0
D06_1604431	0	1	0
D06_1604447	0	1	0
D06_1604724	0	1	1
D06_1604775	0	1	1
D06_182732	1	1	1
D06_18703172	0	0	1
D06_1877041	0	1	1
D06_20424401	0	1	0
D06_2069429	0	1	0
D06_37879191	1	1	0
D06_40028723	0	1	0
D06_40028751	0	1	0
D06_40028769	0	1	0
D06_4645206	0	0	0
D06_4645250	0	0	1
D06_4734840	0	0	1
D06_4734874	0	0	1
D06_54839910	0	1	1
D06_56241292	0	1	0
D06_56259376	0	1	0
D06_56259397	0	1	0
D06_58177729	0	0	0
D06_63430713	1	1	1
D06_63430953	1	1	0
D06_8752408	0	1	0
D06_8958561	0	1	0
D07_18845191	0	1	0
D07_19060768	0	1	0
D07_21007720	0	1	0
D07_26202753	1	1	0
D07_26202763	1	1	0
D07_26205794	0	1	0
D07_26600866	0	1	0
D07_26601065	0	1	1
D07_26926665	1	1	1
D07_27016353	0	0	0
D07_2881920	1	1	1
D07_2881921	1	1	1
D07_2979453	1	1	0
D07_30035840	0	1	0
D07_30326849	0	1	0
D07_30422123	0	1	1
D07_31568560	1	1	0
D07_31614297	0	1	0
D07_31614327	0	1	0
D07_31671894	0	1	0
D07_32410233	1	1	0
D07_34780331	0	1	1
D07_36428853	0	1	0
D07_36623361	0	0	0
D07_36698888	1	1	1
D07_42518608	0	0	1
D07_43863832	0	1	1
D07_45426533	1	1	1
D07_48346603	1	1	0
D07_48346615	1	1	0
D07_48346643	1	1	0
D07_48346658	1	1	0
D07_48346675	1	1	0
D07_48346862	1	1	0
D07_48346878	1	1	0
D07_48373450	0	1	0
D07_48764265	0	1	0
D07_48764267	0	1	0
D07_48955037	0	0	0
D07_50838367	1	1	1
D07_51685313	0	0	0
D07_51714942	0	1	1
D07_51730875	0	1	0
D07_53933823	0	1	0
D07_5645711	0	0	0
D07_6016907	0	0	1
D07_6585060	0	1	1
D07_6585227	0	1	0
D07_6587315	0	0	0
D07_6587650	0	0	1
D07_7983303	0	1	1
D07_9259728	0	1	0
D07_9259746	0	1	0
D07_9259754	0	1	0
D08_17639179	0	1	0
D08_17639297	0	1	0
D08_17717836	0	1	0
D08_18624178	0	0	0
D08_18670710	0	1	1
D08_19077153	1	1	1
D08_21328585	0	1	1
D08_30863519	0	1	0
D08_30863572	0	1	0
D08_36681192	0	1	0
D08_37894392	0	1	0
D08_38625338	0	1	0
D08_38988551	0	1	0
D08_43543260	0	1	0
D08_43792872	0	1	0
D08_44291031	0	1	0
D08_47622773	0	1	0
D08_50385202	0	1	0
D08_50403854	0	0	0
D08_50455521	0	1	1
D08_5362788	0	0	0
D08_5362812	0	0	1
D08_5362818	0	0	1
D08_54708100	1	1	1
D08_55809619	0	1	0
D08_56417424	1	0	0
D08_56443085	0	0	0
D08_56443101	0	0	1
D08_56444393	0	1	1
D08_58420908	0	1	0
D08_58424327	1	1	0
D08_58424351	1	1	0
D08_58865810	0	0	0
D08_58881742	1	1	1
D08_58881949	1	1	0
D08_58881950	1	1	0
D08_63042531	0	1	0
D08_63116241	0	0	0
D08_63841811	0	1	1
D08_63842050	0	1	0
D08_6753963	0	1	0
D08_6768073	1	1	0
D08_6768107	1	1	0
D08_6768382	1	1	0
D08_7286657	0	1	0
D08_7358331	1	1	0
D08_8306162	0	1	0
D08_8325763	0	1	0
D09_1350135	1	1	0
D09_1410910	0	0	0
D09_1549077	0	1	1
D09_1705206	0	1	0
D09_1705373	0	1	0
D09_20949884	0	1	0
D09_2712240	0	1	0
D09_32652530	0	0	0
D09_33771806	0	1	1
D09_33951398	1	1	0
D09_34151229	0	0	1
D09_36127807	0	0	1
D09_36127817	0	0	1
D09_36507610	1	1	1
D09_36809346	0	1	1
D09_39221355	0	1	0
D09_3939807	0	1	0
D09_40458535	1	1	0
D09_4152662	0	1	0
D09_41989827	0	1	0
D09_42469217	0	1	0
D09_42469221	0	1	1
D09_43263041	0	0	1
D09_43606679	0	1	1
D09_43629201	1	1	1
D09_43679359	1	1	0
D09_45970756	0	1	0
D09_48067258	0	1	0
D10_10840698	0	1	0
D10_10866195	0	0	0
D10_10866370	0	0	1
D10_1134392	1	1	1
D10_12096965	0	1	0
D10_12296550	0	0	1
D10_12296581	0	0	1
D10_23269881	0	1	1
D10_23461795	0	1	0
D10_23790920	0	1	1
D10_23790955	0	1	0
D10_23793849	0	1	0
D10_28114617	0	1	0
D10_28114649	0	1	0
D10_28141669	0	1	0
D10_28449674	0	1	0
D10_28579557	0	1	0
D10_28590908	0	0	0
D10_28867474	0	1	1
D10_28867475	0	1	0
D10_3138656	0	1	0
D10_5099848	0	0	0
D10_52541887	0	0	1
D10_52541896	0	0	1
D10_52541929	0	0	1
D10_5294239	0	1	1
D10_53319353	1	1	0
D10_53319624	1	1	0
D10_53324479	0	1	0
D10_56303348	0	0	0
D10_56324661	0	1	1
D10_56347858	1	0	0
D10_59448361	1	1	0
D10_59449713	1	1	0
D10_60306593	0	0	0
D10_60891794	0	1	1
D10_6316888	1	1	1
D10_8389255	0	0	1
D10_8508834	1	1	1
D10_8991494	1	1	0
D10_9004075	0	0	0
D10_9099091	1	1	1
D11_12350027	0	1	0
D11_12350173	1	1	0
D11_12572574	0	1	0
D11_13978867	0	0	0
D11_14045244	0	0	1
D11_14232562	1	1	1
D11_16149212	0	0	0
D11_16149393	0	0	1
D11_16203913	0	1	1
D11_16643857	0	1	0
D11_16643858	0	1	0
D11_23927759	1	1	0
D11_2876617	0	0	1
D11_30908853	0	1	1
D11_4144454	0	0	0
D11_4144487	0	0	1
D11_4144632	0	0	1
D11_4147704	1	1	1
D11_46863100	0	0	1
D11_47125178	1	1	1
D11_47125389	1	1	1
D11_49811675	0	1	1
D11_49871023	0	1	0
D11_50500375	1	0	0
D11_51124454	0	1	0
D11_51756629	0	1	0
D11_51820682	0	1	0
D11_53258007	1	0	0
D11_54517883	0	1	0
D11_54519990	1	1	1
D11_54621794	0	1	0
D11_54622304	0	1	0
D11_54622528	0	1	1
D11_54633223	0	1	1
D11_54831673	0	0	0
D11_55047771	0	0	1
D11_5755351	0	1	1
D11_59407112	0	0	0
D11_59408001	0	0	1
D11_6066901	0	1	1
D11_7053961	0	1	0
D11_7906160	0	1	0
D11_9088810	1	1	0
D11_9723622	1	0	0
D12_23101027	0	0	0
D12_2522166	0	1	1
D12_2606174	0	1	0
D12_36273860	0	0	0
D12_36273882	0	0	1
D12_36274007	0	0	1
D12_38433571	1	1	1
D12_38433778	1	1	1
D12_41685836	1	0	0
D12_43066716	1	1	1
D12_43066746	1	1	0
D12_43079440	0	1	0
D12_43108427	0	1	0
D12_43212123	1	1	0
D12_43348453	0	1	0
D12_43438077	0	1	0
D12_43438237	0	1	0
D12_43469303	1	1	0
D12_43574247	0	1	0
D12_43697313	1	1	0
D12_43697364	1	1	1
D12_43787314	1	1	1
D12_43787528	1	1	0
D12_43798763	1	1	0
D12_44037898	0	1	0
D12_44103811	0	1	0
D12_44139944	0	1	0
D12_44140224	0	1	0
D12_44229014	1	1	0
D12_453986	0	0	0
D12_45767769	1	1	1
D12_48172640	0	1	0
D12_48216318	0	0	0
D12_48216438	0	0	1
D12_48368704	0	0	1
D12_48578547	0	1	1
D12_48703405	1	1	0
D12_48786697	1	1	0
D12_48798146	1	1	0
D12_48875252	0	0	0
D12_48935225	0	0	1
D12_48935231	0	0	1
D12_49992625	0	0	1
D12_50008409	0	1	1
D12_51753728	0	1	0
D12_55397536	0	0	0
D12_56423531	0	0	1
D12_56655292	1	1	1
D12_56655515	1	1	1
D12_56655522	1	1	0
D12_56769426	1	1	0
D12_56769438	1	1	0
D12_56968226	1	1	0
D12_7791345	0	1	0
D12_7981654	0	0	0
D13_1623557	0	1	1
D13_1735530	0	0	0
D13_2250704	0	1	1
D13_3831633	0	0	0
D13_39033666	0	1	1
D13_39033675	0	1	1
D13_39033697	0	1	1
D13_39034679	0	1	1
D13_39095906	0	0	0
D13_39108563	1	1	1
D13_39111966	1	1	0
D13_39112267	1	0	0
D13_39112450	1	0	0
D13_39143985	1	1	0
D13_39150324	0	1	0
D13_39165961	1	1	0
D13_39169892	1	1	0
D13_39208687	1	1	0
D13_39220164	0	1	0
D13_39220215	0	1	0
D13_39248090	0	1	0
D13_39248092	0	1	0
D13_39271582	1	1	0
D13_39330351	1	1	0
D13_39330695	1	1	1
D13_39372967	1	1	1
D13_39372971	0	1	0
D13_39531527	1	1	0
D13_39818033	1	0	1
D13_39825285	1	1	0
D13_40076949	0	1	1
D13_40201173	1	1	0
D13_40340925	0	1	0
D13_40491674	1	1	0
D13_40524415	1	1	1
D13_40545252	1	1	1
D13_40602354	1	1	1
D13_40604744	1	1	1
D13_40635502	1	1	0
D13_40785497	0	1	0
D13_40810415	1	1	0
D13_40810465	1	1	1
D13_40814567	0	1	1
D13_40871611	0	1	0
D13_40874378	1	1	0
D13_40874417	1	1	0
D13_40981318	1	1	0
D13_41719692	0	1	0
D13_41719833	0	1	0
D13_41754287	1	1	0
D13_41768157	1	1	1
D13_48242163	1	0	1
D13_49321521	0	1	0
D13_49390764	0	0	0
D13_49390787	0	0	1
D13_49390954	0	0	1
D13_51693351	0	1	1
D13_51849283	0	1	0
D13_53085832	0	1	0
D13_54108075	1	1	0
D13_54108237	1	1	0
D13_54277469	0	1	0
D13_8652529	1	1	0
D13_8663459	0	1	0
D13_8663474	0	1	1
Total	351	918	359
Number of UniqueSNPs			1192

## Sheet: Table S9
Table S9 Numbers of significant pleiotropic SNPs associated with agronomic and fiber quality traits.
Identifier	PH	BN	BW	LP	FE	FL	FS	FU	FUI	MIC
A01_13595643	✔
A01_13615789	✔
A01_13634943									✔
A01_13635803							✔
A01_15807314				✔
A01_16229442										✔
A01_16281356		✔
A01_16504046					✔
A01_16516142					✔
A01_2254667						✔
A01_2254702						✔
A01_2762454						✔
A01_2765857						✔
A01_2765987						✔
A01_38727334		✔
A01_38777600									✔
A01_41827484				✔
A01_4218556	✔
A01_4218559	✔
A01_4218607	✔
A01_5302603						✔
A01_5637023		✔
A01_5637037		✔
A01_5651779		✔
A01_5651783		✔
A01_5651939		✔
A01_698984					✔
A01_7658880								✔	✔
A01_82784207								✔
A01_82784364								✔
A01_83601604					✔		✔		✔
A01_83714287		✔
A01_83714433		✔
A01_84685338								✔
A01_85120964									✔
A01_85235941									✔
A01_85408808								✔
A01_85408828								✔
A01_85408845								✔
A01_85408964								✔
A01_86836171								✔	✔
A01_90826356						✔
A01_90826683						✔
A01_94493001						✔
A01_94775270						✔
A01_97454976					✔
A01_97455303					✔
A01_97541939					✔
A01_97551921										✔
A01_97575816			✔
A01_99274660		✔
A02_11794230						✔
A02_1474964										✔
A02_3403271	✔
A02_3536848									✔
A02_3614987								✔
A02_3981698								✔
A02_41212570			✔
A02_41212612			✔
A02_41931618							✔
A02_44796957			✔
A02_45379862								✔
A02_45505788							✔
A02_6083914				✔
A02_69545970		✔
A02_7300875										✔
A02_73798905	✔				✔				✔
A02_75700481				✔
A02_75700660				✔
A02_76173968					✔				✔
A02_7650858										✔
A02_7651992										✔
A02_7722133					✔
A02_7722183					✔
A02_7762093							✔
A02_78910624							✔
A02_78910922							✔
A02_79290721				✔
A02_80157672					✔
A02_80157676					✔				✔
A02_80158025					✔				✔
A02_80158026					✔				✔
A02_80477074	✔
A02_81415576				✔
A02_81729557										✔
A02_83433222						✔
A02_83433398						✔
A02_83433435					✔	✔
A03_14606076			✔
A03_14720784				✔
A03_14811032	✔
A03_14811227	✔
A03_14854409		✔
A03_14876619		✔
A03_15896108		✔
A03_16103695		✔
A03_16163632	✔
A03_2112060							✔
A03_2112068							✔
A03_2531275						✔
A03_2588557				✔
A03_26508989					✔
A03_2776555	✔
A03_4291397					✔
A03_4291433					✔
A03_4509600				✔
A03_4509658				✔
A03_4509768				✔
A03_4524617			✔
A03_4928618							✔		✔
A03_54040569			✔
A03_54040615		✔	✔
A03_5619499					✔
A03_5930639										✔
A03_66020307		✔
A03_6642252			✔
A03_6721843									✔
A03_6916997						✔
A03_75119960						✔
A03_75124544							✔
A03_75551782			✔
A03_75551943			✔
A03_84374289						✔
A03_84467026	✔
A03_85786132					✔				✔
A03_85786144					✔				✔
A03_85786226					✔				✔
A03_85936105							✔
A03_85954384							✔		✔
A03_88932621				✔
A03_88932768				✔
A03_91335038				✔
A03_92874943								✔	✔
A03_93011411							✔
A03_95492151										✔
A03_97119308						✔
A04_10690948	✔
A04_10690981	✔
A04_238814					✔
A04_2436958									✔
A04_2661790								✔	✔
A04_30540168							✔
A04_4041229								✔
A04_4041397								✔
A04_4041436								✔
A04_4451709								✔
A04_4460199								✔
A04_4537651								✔
A04_48361719						✔	✔
A04_5064521									✔
A04_52135551		✔
A04_53323122						✔
A04_54261453				✔
A04_550142										✔
A04_5515059							✔
A04_59608636						✔
A04_59640097							✔
A04_6101757					✔				✔
A04_61544223							✔
A04_6306463	✔
A04_6394058							✔
A04_6556331						✔
A04_7704589										✔
A04_8867296				✔
A05_19703799					✔
A05_19731703							✔
A05_20012793						✔			✔
A05_20133093						✔
A05_20133111						✔
A05_20133118						✔
A05_20335195			✔
A05_20381681			✔
A05_20381697			✔
A05_21154449						✔
A05_21516623			✔
A05_25336263		✔
A05_27611129										✔
A05_29480119		✔
A05_29940108			✔
A05_29940111			✔
A05_30254109									✔
A05_30254202					✔		✔		✔
A05_30254231					✔		✔		✔
A05_30331786							✔
A05_30397925									✔
A05_3272852				✔
A05_32794685										✔
A05_33852555			✔
A05_34690645			✔
A05_36426431		✔
A05_38522553								✔
A05_39122546					✔
A05_44151107					✔
A05_4532255										✔
A05_54444762			✔
A05_62128480					✔
A05_62128490					✔
A05_62128614					✔
A05_62632009						✔
A05_62751687					✔
A05_64754477					✔
A05_66396651					✔
A05_76379704				✔
A05_76391751		✔
A05_76396341				✔
A05_77013514				✔
A05_77374391					✔	✔
A05_77610784				✔
A05_77610785				✔
A05_77817299					✔
A05_81184356			✔
A05_81403570		✔
A05_81637635				✔
A05_82080746							✔
A05_83818497					✔
A05_83818559					✔
A05_85991994							✔
A05_86270126	✔
A05_89014469	✔
A05_89939811										✔
A05_90717138		✔
A05_90717185		✔
A06_101189200										✔
A06_102799213					✔
A06_10548546			✔
A06_14453202			✔
A06_15427443	✔
A06_15427553	✔
A06_15427587	✔
A06_15548101	✔
A06_1889864					✔
A06_22893032					✔
A06_38553398									✔
A06_40250891						✔			✔
A06_45580289			✔
A06_52570498		✔
A06_61166240					✔
A06_70464979						✔
A06_814723			✔
A06_90359832										✔
A06_90940756					✔
A06_93621037						✔
A06_94454293									✔
A06_94502112			✔
A06_95216845							✔		✔
A06_96745453							✔		✔
A06_96745482							✔		✔
A06_96745642							✔
A06_97067777						✔
A06_97233724							✔
A06_97510939					✔			✔	✔
A06_99015576										✔
A07_12146145			✔
A07_14091378			✔
A07_16185666				✔
A07_16344257									✔	✔
A07_16344451										✔
A07_21821805										✔
A07_23155760				✔
A07_32869054									✔
A07_35583307	✔
A07_3684676						✔
A07_39532991				✔
A07_40346154			✔
A07_40484261					✔
A07_40484434					✔
A07_40707726		✔
A07_40776720		✔
A07_41639659						✔
A07_41703055								✔	✔
A07_41738226						✔
A07_42218812	✔
A07_42375362			✔							✔
A07_42549250	✔
A07_42641851			✔
A07_42751600								✔
A07_4735677						✔
A07_52488865						✔
A07_68630858	✔
A07_68663863						✔
A07_68760026			✔
A07_71340027					✔		✔
A07_71358566						✔	✔		✔
A07_71358701							✔
A07_71358719							✔
A07_71358741							✔
A07_71423291					✔		✔		✔
A07_71519572									✔
A07_71736338								✔
A07_71761340			✔
A07_71761360			✔
A07_71761514			✔
A07_71777804							✔		✔
A07_71777938							✔		✔
A07_71777970							✔		✔
A07_71822521									✔
A07_71971500							✔
A07_71976523									✔
A07_72132894					✔
A07_72132952					✔
A07_72133116					✔
A07_72268227							✔		✔
A07_72268248							✔		✔
A07_72268378							✔		✔
A07_72357938							✔
A07_72361363							✔	✔	✔
A07_74104461					✔				✔
A07_74104469					✔
A07_76967650			✔
A07_76978298							✔
A07_77221249			✔
A07_7949551			✔
A07_8430130	✔
A07_8430202	✔
A07_8430236	✔
A07_9818929			✔
A07_9819238			✔
A08_10913497		✔
A08_10958677					✔
A08_10960068							✔
A08_1189382	✔
A08_1238567	✔
A08_1908450			✔
A08_1908731			✔
A08_1908738			✔
A08_1908757			✔
A08_21654412										✔
A08_27360088				✔
A08_28461673					✔
A08_28461972					✔
A08_28643080					✔
A08_28643099					✔
A08_3004555					✔		✔
A08_30356805					✔
A08_30356830					✔
A08_34711606					✔
A08_36983036					✔
A08_3706168		✔
A08_38470061				✔	✔					✔
A08_38470072				✔	✔					✔
A08_38470237				✔	✔					✔
A08_38470256				✔	✔					✔
A08_4023510			✔
A08_42945025										✔
A08_43474014					✔
A08_43474017					✔
A08_44589810					✔
A08_45114916					✔
A08_48534053					✔
A08_48534268					✔
A08_48791942				✔
A08_48791982				✔
A08_4947445										✔
A08_55800067					✔
A08_59800168						✔
A08_60639839						✔
A08_60639859						✔
A08_60695364					✔		✔		✔
A08_60695402					✔		✔		✔
A08_61230472								✔
A08_62105416					✔
A08_62334505					✔
A08_62687451										✔
A08_62687455										✔
A08_62695741	✔
A08_62880367								✔
A08_62880668								✔
A08_63510403										✔
A08_63848087									✔
A08_64874991					✔	✔	✔		✔
A08_65044993				✔
A08_65045013				✔
A08_65050909					✔
A08_65747347						✔			✔
A08_65939911									✔	✔
A08_68288657		✔
A08_70575238						✔
A08_70787184					✔
A08_72345634			✔				✔
A08_72345651			✔				✔
A08_72345657			✔				✔
A08_72345659			✔				✔
A08_72345665			✔				✔
A08_72468450								✔
A08_79557076					✔	✔
A08_79799111							✔
A08_85054043										✔
A08_85077504		✔					✔
A08_88203971							✔
A08_88262854							✔
A08_88262941							✔
A08_88263215							✔
A08_88266604							✔
A08_88266616							✔
A08_88442454	✔
A08_88753843									✔
A08_89920654									✔
A08_90208339							✔		✔
A08_90601216			✔
A08_90601281			✔
A08_91965432									✔
A08_931754			✔
A08_931787			✔
A08_95435705			✔
A09_1356654			✔
A09_14125713				✔					✔
A09_14521145		✔
A09_1840268			✔
A09_1840277			✔
A09_34272274								✔
A09_40237409					✔			✔	✔
A09_40264893					✔
A09_44213061									✔
A09_4495482							✔
A09_4495524							✔
A09_45336111	✔
A09_4560530					✔
A09_4569427							✔		✔
A09_4569432							✔		✔
A09_4569691							✔		✔
A09_4586735							✔
A09_4603774							✔
A09_4610152							✔
A09_4610396							✔
A09_46211373							✔
A09_4704430	✔
A09_4704473	✔
A09_4705540	✔
A09_4797929	✔
A09_4866029		✔
A09_4894603		✔
A09_50137287			✔
A09_51547243					✔			✔
A09_5270119						✔
A09_5270146						✔			✔
A09_54171222							✔		✔
A09_54288099	✔
A09_5833836					✔
A09_61123783						✔
A09_65848060				✔
A09_69548416				✔
A09_71890989		✔
A09_72482395								✔
A09_73943440	✔
A10_1132803						✔
A10_1911656					✔
A10_1911709						✔
A10_20652556					✔
A10_20712084						✔				✔
A10_20748075	✔
A10_21918426				✔
A10_22985747					✔
A10_22985763					✔
A10_22985767					✔
A10_23600361					✔
A10_25056703					✔
A10_31373604										✔
A10_31373613										✔
A10_31373802										✔
A10_31373834										✔
A10_4756268			✔
A10_58109534			✔
A10_59325641				✔
A10_60223100			✔
A10_60330157							✔
A10_60668122							✔
A10_61587338				✔
A10_61628783							✔
A10_62487716	✔
A10_62487833	✔
A10_64287322					✔	✔
A10_68575874						✔
A10_70880902						✔
A10_77632686							✔
A10_77925201							✔
A10_79060073							✔
A10_80849448						✔	✔		✔
A10_85133037										✔
A10_85225560										✔
A10_85986482	✔
A10_86638796		✔
A10_88367326			✔
A10_88377735						✔
A10_88388318				✔
A10_88388414				✔
A10_88492057						✔
A10_88680599					✔					✔
A10_88712202				✔
A10_89210251				✔
A10_89210315				✔
A10_89974819	✔
A10_91235190			✔
A10_91799983				✔
A10_93241014										✔
A10_93391010						✔	✔
A10_93391179						✔	✔
A10_94451554										✔
A10_94831324					✔
A10_94831336					✔
A10_95131447					✔
A10_95131609					✔
A10_95708913					✔
A10_95708965					✔
A10_95753022			✔
A10_95755700					✔
A10_95755902					✔
A10_95755947					✔
A10_96881102					✔
A10_97161156										✔
A10_97161307										✔
A10_97184832										✔
A10_97184842										✔
A10_98427877							✔
A10_99063923								✔
A10_99146539			✔
A10_99159701			✔
A10_99159737			✔
A11_13547482			✔
A11_15070443	✔
A11_17071812								✔
A11_17072369								✔
A11_17072407								✔
A11_18472494	✔
A11_18604834	✔
A11_18660123					✔			✔
A11_19065697					✔
A11_22129657							✔
A11_22129669							✔
A11_45333662						✔
A11_45333803						✔
A11_4557423								✔
A11_60613130				✔
A11_6614423			✔
A11_6614655			✔
A11_6614714			✔
A11_66753769							✔
A11_79185092									✔
A11_83491783								✔
A11_84930079								✔
A11_8554894	✔
A11_86077172							✔
A11_88752289	✔
A11_88756735	✔
A11_89665692	✔
A11_90165078			✔
A11_90757624									✔
A11_90790985					✔
A11_91816895					✔
A12_1438876						✔
A12_14420032			✔
A12_17072895										✔
A12_2101111					✔
A12_22255409				✔
A12_28927781							✔
A12_3005239								✔
A12_351631										✔
A12_40411489					✔
A12_42042125										✔
A12_42042137										✔
A12_44834270										✔
A12_52132923					✔
A12_53455383			✔
A12_63971846									✔
A12_64747013			✔
A12_6529574	✔
A12_6580600				✔
A12_6866203		✔
A12_6866230		✔
A12_72100794			✔
A12_72272040					✔	✔
A12_72847837									✔
A12_73069416	✔
A12_7313585		✔
A12_733605									✔
A12_75345711			✔
A12_76833091										✔
A12_76833125										✔
A12_77161472		✔
A12_77435913								✔
A12_77831184			✔
A12_81300913					✔
A12_8220113								✔
A12_8279623								✔
A12_8279640								✔
A12_82944131			✔
A12_82993064			✔
A12_83816325			✔		✔
A12_83816641			✔		✔
A12_84689729			✔
A12_86467008					✔
A12_86712295								✔
A12_86958433									✔
A12_87062427					✔
A13_12845934	✔
A13_12846082	✔
A13_13534004								✔
A13_13637771				✔
A13_2595739					✔
A13_2997184				✔
A13_30856760					✔
A13_33588008					✔				✔
A13_35215715		✔
A13_35326835		✔
A13_3536645			✔
A13_35371010								✔
A13_35727868				✔
A13_35728008				✔
A13_35872930					✔			✔
A13_36247581					✔
A13_41728339						✔
A13_42253098			✔
A13_43388875										✔
A13_44781674						✔
A13_44781796						✔
A13_5271950			✔
A13_55263237						✔
A13_58887958										✔
A13_60436981			✔
A13_60578537			✔
A13_60735325			✔
A13_61309348		✔
A13_61317812	✔
A13_66523483										✔
A13_67498889									✔	✔
A13_70216748		✔						✔
A13_75846608			✔
A13_79087853				✔
D01_11626163							✔
D01_1241313		✔
D01_13767950									✔
D01_1615553				✔
D01_22137127								✔
D01_24729400						✔
D01_27364892									✔
D01_27407923								✔	✔
D01_27724347									✔
D01_27952133									✔
D01_31558065				✔
D01_32500462									✔
D01_33214800					✔
D01_33215092					✔
D01_33634144					✔
D01_35139275					✔
D01_35239224			✔
D01_3569307									✔
D01_36114245					✔
D01_3623105							✔
D01_36685205										✔
D01_36685350										✔
D01_37016104				✔
D01_38236355					✔
D01_39609727					✔
D01_39610029					✔
D01_39872050					✔
D01_42787071		✔
D01_42787072		✔
D01_43296828		✔
D01_43297137		✔
D01_43304858		✔
D01_43304860		✔
D01_43348697		✔
D01_43348748		✔
D01_44144911			✔
D01_44289001		✔
D01_44289241		✔
D01_4601767				✔
D01_4603868				✔
D01_4666488				✔
D01_4666589				✔
D01_4695991				✔
D01_4732567							✔
D01_5317384				✔
D01_5332054				✔
D01_5332057				✔
D01_5332096				✔
D01_5332116				✔
D01_5332123				✔
D01_5332125				✔
D01_5332339				✔
D01_54226211										✔
D01_57017024				✔
D01_57943847	✔
D01_6084388									✔
D01_6309639			✔
D01_9553326	✔
D02_12231704					✔
D02_13193879										✔
D02_1348722				✔
D02_1392478			✔
D02_1522903	✔	✔
D02_1523160	✔	✔
D02_1523177	✔	✔
D02_1523210	✔	✔
D02_17298430										✔
D02_1771191		✔
D02_18240431		✔
D02_18551073		✔
D02_19315428		✔
D02_19366626						✔
D02_19878465								✔
D02_21154153						✔
D02_21904253	✔
D02_21904255	✔
D02_22061012	✔
D02_22061369	✔
D02_2264274		✔
D02_22751739	✔
D02_2695459					✔
D02_2714059				✔
D02_37337297					✔			✔
D02_37822950								✔
D02_37867860								✔
D02_402504	✔
D02_402554	✔
D02_410730										✔
D02_4392526			✔
D02_439910						✔
D02_44444024						✔
D02_44444065						✔
D02_44710318						✔
D02_44821328		✔
D02_50437523					✔				✔
D02_51522559								✔
D02_53979665										✔
D02_54239331				✔
D02_54239377				✔
D02_54239668				✔
D02_54940918						✔			✔
D02_5570743					✔
D02_56168338	✔
D02_56299648								✔	✔
D02_56299711								✔	✔
D02_56507546										✔
D02_56746182		✔
D02_57043800										✔
D02_57043847										✔
D02_57043972										✔
D02_57043987										✔
D02_57281334										✔
D02_58033977										✔
D02_58116859									✔
D02_60190170				✔
D02_6123379						✔
D02_61506990					✔
D02_61559187					✔
D02_6461136		✔
D02_65008592					✔
D02_6667640							✔
D02_6667647							✔
D02_6667693							✔
D02_6667845							✔
D02_6667847							✔
D02_8305765				✔
D03_19909780		✔
D03_19909784		✔
D03_19909792		✔
D03_19909798		✔
D03_19909818		✔
D03_19909838		✔
D03_25026700						✔
D03_26303505						✔
D03_26408468	✔
D03_35830462				✔
D03_35869914										✔
D03_38987084		✔
D03_42207744			✔
D03_42319050								✔
D03_42606378										✔
D03_43008363							✔
D03_43017376	✔
D03_43501781				✔
D03_43501957				✔
D03_43504809				✔
D03_43721358	✔
D03_43721386	✔
D03_6133803								✔
D03_675675				✔
D03_6829503							✔
D04_1355114		✔
D04_1676278		✔
D04_38157476						✔
D04_39956668		✔
D04_39956675		✔
D04_41472485									✔
D04_41472590									✔
D04_47837950							✔
D04_48099939				✔
D04_48491989					✔
D04_48593226					✔
D04_6490888			✔
D04_9452878				✔
D04_9539620				✔
D04_9542915				✔
D04_9674414				✔
D05_11741924										✔
D05_18055745						✔
D05_20162316				✔
D05_2733781									✔
D05_31030000				✔
D05_31866519				✔
D05_31866688				✔
D05_31866697				✔					✔
D05_31866717				✔
D05_31866721				✔
D05_31866724				✔
D05_31913897							✔
D05_4457888	✔
D05_50994705		✔
D05_52620066					✔
D05_52731732						✔			✔
D05_52731756						✔			✔
D05_53100731			✔
D05_58874978					✔
D05_59548601						✔
D05_59865796			✔
D05_61238929							✔		✔
D05_61473667								✔
D05_7309639				✔		✔
D05_7309640				✔		✔
D05_8720283									✔	✔
D05_8772003										✔
D05_9444981							✔
D05_9500709							✔
D06_13345091										✔
D06_1484716	✔
D06_1484737	✔
D06_1486193						✔				✔
D06_1486373						✔				✔
D06_1566837										✔
D06_1601475										✔
D06_1604431									✔
D06_1604447									✔
D06_1604724									✔
D06_1604775									✔
D06_182732		✔
D06_18703172										✔
D06_1877041						✔
D06_20424401								✔	✔
D06_2069429			✔
D06_37879191										✔
D06_40028723			✔
D06_40028751			✔
D06_40028769			✔
D06_4645206	✔
D06_4645250	✔
D06_4734840					✔
D06_4734874					✔
D06_54839910					✔
D06_56241292			✔
D06_56259376			✔							✔
D06_56259397			✔							✔
D06_58177729										✔
D06_63430713			✔
D06_63430953			✔
D06_8752408					✔
D06_8958561						✔
D07_18845191		✔
D07_19060768			✔
D07_21007720							✔
D07_26202753			✔
D07_26202763			✔
D07_26205794								✔
D07_26600866				✔
D07_26601065				✔
D07_26926665									✔	✔
D07_27016353										✔
D07_2881920					✔
D07_2881921					✔
D07_2979453				✔
D07_30035840								✔
D07_30326849	✔
D07_30422123		✔
D07_31568560				✔
D07_31614297										✔
D07_31614327										✔
D07_31671894				✔
D07_32410233	✔						✔
D07_34780331										✔
D07_36428853						✔			✔
D07_36623361						✔
D07_36698888						✔	✔		✔
D07_42518608				✔
D07_43863832			✔					✔
D07_45426533									✔
D07_48346603								✔
D07_48346615								✔
D07_48346643								✔
D07_48346658								✔
D07_48346675								✔
D07_48346862								✔
D07_48346878								✔
D07_48373450					✔
D07_48764265								✔
D07_48764267								✔
D07_48955037		✔
D07_50838367						✔
D07_51685313	✔
D07_51714942	✔						✔
D07_51730875									✔
D07_53933823								✔
D07_5645711					✔
D07_6016907			✔
D07_6585060				✔
D07_6585227				✔
D07_6587315										✔
D07_6587650										✔
D07_7983303				✔
D07_9259728										✔
D07_9259746										✔
D07_9259754										✔
D08_17639179		✔
D08_17639297		✔
D08_17717836			✔
D08_18624178										✔
D08_18670710				✔
D08_19077153						✔
D08_21328585										✔
D08_30863519									✔
D08_30863572									✔
D08_36681192							✔
D08_37894392			✔
D08_38625338							✔		✔
D08_38988551			✔
D08_43543260									✔
D08_43792872									✔
D08_44291031									✔
D08_47622773	✔
D08_50385202				✔
D08_50403854							✔
D08_50455521				✔
D08_5362788				✔
D08_5362812				✔
D08_5362818				✔
D08_54708100	✔
D08_55809619									✔
D08_56417424									✔
D08_56443085			✔
D08_56443101			✔
D08_56444393									✔
D08_58420908								✔
D08_58424327					✔
D08_58424351					✔
D08_58865810										✔
D08_58881742		✔
D08_58881949		✔
D08_58881950		✔
D08_63042531										✔
D08_63116241						✔
D08_63841811		✔
D08_63842050		✔
D08_6753963								✔
D08_6768073										✔
D08_6768107										✔
D08_6768382										✔
D08_7286657					✔
D08_7358331									✔
D08_8306162								✔
D08_8325763					✔		✔
D09_1350135			✔
D09_1410910					✔
D09_1549077					✔
D09_1705206	✔
D09_1705373	✔
D09_20949884										✔
D09_2712240					✔
D09_32652530			✔
D09_33771806									✔
D09_33951398										✔
D09_34151229										✔
D09_36127807							✔
D09_36127817							✔
D09_36507610		✔
D09_36809346	✔
D09_39221355				✔
D09_3939807							✔
D09_40458535			✔
D09_4152662			✔		✔		✔
D09_41989827		✔
D09_42469217					✔
D09_42469221					✔
D09_43263041										✔
D09_43606679										✔
D09_43629201										✔
D09_43679359										✔
D09_45970756			✔
D09_48067258	✔
D10_10840698								✔
D10_10866195				✔
D10_10866370				✔
D10_1134392								✔
D10_12096965				✔
D10_12296550				✔
D10_12296581				✔
D10_23269881						✔
D10_23461795					✔				✔
D10_23790920					✔
D10_23790955					✔
D10_23793849				✔
D10_28114617			✔
D10_28114649			✔
D10_28141669		✔
D10_28449674					✔
D10_28579557								✔
D10_28590908			✔
D10_28867474									✔
D10_28867475									✔
D10_3138656									✔
D10_5099848				✔
D10_52541887				✔
D10_52541896				✔
D10_52541929				✔
D10_5294239										✔
D10_53319353			✔
D10_53319624			✔
D10_53324479			✔
D10_56303348		✔
D10_56324661						✔
D10_56347858		✔
D10_59448361					✔	✔	✔
D10_59449713							✔
D10_60306593										✔
D10_60891794										✔
D10_6316888		✔
D10_8389255	✔
D10_8508834			✔
D10_8991494							✔
D10_9004075		✔
D10_9099091			✔
D11_12350027							✔
D11_12350173							✔
D11_12572574		✔
D11_13978867									✔
D11_14045244									✔
D11_14232562									✔
D11_16149212				✔
D11_16149393				✔
D11_16203913		✔
D11_16643857	✔
D11_16643858	✔
D11_23927759						✔	✔		✔
D11_2876617	✔
D11_30908853					✔
D11_4144454										✔
D11_4144487	✔									✔
D11_4144632										✔
D11_4147704				✔						✔
D11_46863100									✔
D11_47125178						✔		✔	✔
D11_47125389						✔		✔	✔
D11_49811675					✔		✔
D11_49871023					✔
D11_50500375						✔
D11_51124454										✔
D11_51756629										✔
D11_51820682							✔
D11_53258007									✔
D11_54517883			✔					✔
D11_54519990			✔
D11_54621794									✔
D11_54622304			✔
D11_54622528			✔
D11_54633223								✔
D11_54831673			✔
D11_55047771			✔
D11_5755351		✔
D11_59407112										✔
D11_59408001										✔
D11_6066901		✔
D11_7053961		✔
D11_7906160			✔
D11_9088810			✔
D11_9723622						✔
D12_23101027	✔
D12_2522166			✔
D12_2606174							✔
D12_36273860			✔
D12_36273882			✔
D12_36274007			✔
D12_38433571										✔
D12_38433778										✔
D12_41685836				✔					✔
D12_43066716				✔
D12_43066746				✔
D12_43079440			✔
D12_43108427				✔
D12_43212123				✔
D12_43348453				✔	✔
D12_43438077							✔
D12_43438237							✔
D12_43469303							✔
D12_43574247				✔	✔
D12_43697313				✔
D12_43697364				✔
D12_43787314				✔
D12_43787528				✔
D12_43798763		✔
D12_44037898				✔
D12_44103811				✔
D12_44139944				✔
D12_44140224				✔
D12_44229014		✔
D12_453986										✔
D12_45767769										✔
D12_48172640						✔
D12_48216318								✔
D12_48216438								✔
D12_48368704									✔
D12_48578547										✔
D12_48703405	✔
D12_48786697	✔	✔
D12_48798146						✔
D12_48875252	✔
D12_48935225	✔
D12_48935231	✔
D12_49992625		✔
D12_50008409										✔
D12_51753728							✔
D12_55397536						✔
D12_56423531								✔
D12_56655292					✔
D12_56655515					✔
D12_56655522					✔
D12_56769426			✔
D12_56769438			✔
D12_56968226		✔
D12_7791345				✔
D12_7981654				✔
D13_1623557										✔
D13_1735530										✔
D13_2250704							✔
D13_3831633				✔
D13_39033666										✔
D13_39033675										✔
D13_39033697										✔
D13_39034679						✔
D13_39095906						✔
D13_39108563	✔									✔
D13_39111966	✔
D13_39112267			✔
D13_39112450			✔
D13_39143985	✔
D13_39150324										✔
D13_39165961	✔
D13_39169892	✔
D13_39208687	✔
D13_39220164										✔
D13_39220215										✔
D13_39248090										✔
D13_39248092										✔
D13_39271582			✔
D13_39330351			✔
D13_39330695			✔
D13_39372967									✔	✔
D13_39372971									✔	✔
D13_39531527			✔
D13_39818033										✔
D13_39825285			✔
D13_40076949										✔
D13_40201173			✔
D13_40340925							✔
D13_40491674			✔						✔
D13_40524415			✔
D13_40545252			✔
D13_40602354			✔
D13_40604744			✔
D13_40635502			✔
D13_40785497						✔
D13_40810415			✔
D13_40810465			✔
D13_40814567										✔
D13_40871611						✔
D13_40874378			✔						✔
D13_40874417			✔						✔
D13_40981318			✔
D13_41719692					✔
D13_41719833					✔
D13_41754287			✔
D13_41768157			✔
D13_48242163										✔
D13_49321521					✔
D13_49390764			✔
D13_49390787			✔
D13_49390954			✔
D13_51693351								✔
D13_51849283			✔
D13_53085832			✔
D13_54108075			✔
D13_54108237			✔
D13_54277469		✔
D13_8652529			✔
D13_8663459		✔
D13_8663474		✔

## Sheet: Table S10
Table S10 List of key SNPs/QTNs and hQTNs associated with phenotypic traits among different variables.
Trait	Associated SNP	Nomeclature	hQTN	Chromosome	SNP Location	Minor Allele Frequency (MAF)	Major/Minor Allele	Min(-lgp)	Max(-lgp)	No. of Associations	Representative MaleParent
BN	A02_69545970	hqBNA02_69545970_A	✔	A02	intergenic	0.121479	C/T	4.01502	4.81531	6	A
BN	A09_71890989	hqBNA09_71890989_A	✔	A09	intergenic	0.147887	T/C	5.49214	7.80279	5	A
BN	D02_1523160	hqBND02_1523160_D	✔	D02	upstream	0.202465	T/A	4.78248	5.4258	5	D
BN	D02_1522903	hqBND02_1522903_D	✔	D02	upstream	0.204225	C/T	4.7972	5.11998	5	D
BN	A03_54040615	hqBNA03_54040615_A	✔	A03	intergenic	0.096831	G/C	4.25337	4.85699	5	A
BN	A12_6866230	hqBNA12_6866230_D	✔	A12	intergenic	0.105634	C/T	4.28232	4.82754	5	D
BN	D09_36507610	hqBND09_36507610_A	✔	D09	intergenic	0.054577	T/A	4.32883	4.44129	5	A
BN	A01_5637037	hqBNA01_5637037_E	✔	A01	intergenic	0.135563	T/C	4.10513	5.55596	4	E
BN	A06_52570498	hqBNA06_52570498_D	✔	A06	intergenic	0.102113	C/T	4.2699	5.07892	4	D
BN	D13_8663474	hqBND13_8663474_C	✔	D13	intergenic	0.09507	G/A	4.44977	4.93554	4	C
BN	D01_42787072	hqBND01_42787072_C	✔	D01	intergenic	0.052817	T/A	4.36452	4.86744	4	C
BN	D06_182732	hqBND06_182732_E	✔	D06	downstream	0.068662	G/T	4.03292	4.71218	4	E
BN	D10_6316888	hqBND10_6316888_E	✔	D10	downstream	0.110915	T/C	4.06905	4.63212	4	E
BN	A05_90717185	hqBNA05_90717185_D	✔	A05	intergenic	0.348592	T/C	4.02681	4.56355	4	D
BN	A10_86638796	hqBNA10_86638796_C	✔	A10	intergenic	0.130282	A/G	4.03528	4.35262	4	C
BN	D12_56968226	hqBND12_56968226_A	✔	D12	downstream	0.082746	A/C	4.61618	4.7122	3	A
BN	D11_6066901	hqBND11_6066901_A	✔	D11	intergenic	0.117958	C/T	4.5817	4.64975	3	A
BN	D03_19909780	hqBND03_19909780_A	✔	D03	intergenic	0.082746	T/A	4.51713	4.51936	3	A
BN	D08_58881950	hqBND08_58881950_E	✔	D08	intergenic	0.052817	C/A	4.25337	4.28988	3	E
BN	D07_18845191	hqBND07_18845191_C	✔	D07	intergenic	0.214789	A/G	4.1891	4.23582	3	C
BN	D02_44821328	hqBND02_44821328_E	✔	D02	intergenic	0.070423	T/A	5.25806	5.25806	2	E
BW	A07_71761514	hqBWA07_71761514_AD	✔	A07	intergenic	0.059859	G/A	4.32422	4.86073	7	AD
BW	D12_56769438	hqBWD12_56769438_AC	✔	D12	intronic	0.06162	C/T	4.05404	4.41137	7	AC
BW	D13_40491674	hqBWD13_40491674_E	✔	D13	intergenic	0.25	C/T	4.284	6.29266	6	E
BW	A08_4023510	hqBWA08_4023510_E	✔	A08	intergenic	0.056338	A/G	4.10513	4.91364	6	E
BW	A05_29940108	hqBWA05_29940108_D	✔	A05	intergenic	0.068662	T/G	4.12032	4.89443	5	D
BW	A12_82993064	hqBWA12_82993064_D	✔	A12	intergenic	0.336268	C/T	4.27785	4.43948	5	D
BW	D12_56769426	hqBWD12_56769426_AC	✔	D12	intronic	0.06338	C/T	4.09745	4.41117	5	AC
BW	D02_4392526	hqBWD02_4392526_AC	✔	D02	upstream	0.051056	C/T	4.09205	4.24565	5	AC
BW	D13_39330351	hqBWD13_39330351_E	✔	D13	intergenic	0.264085	C/T	4.7167	5.25522	4	E
BW	A03_6642252	hqBWA03_6642252_A	✔	A03	intronic	0.068662	G/A	5.04624	5.20135	4	A
BW	A05_20381697	hqBWA05_20381697_A	✔	A05	intergenic	0.066901	A/G	4.16085	5.00349	4	A
BW	D09_1350135	hqBWD09_1350135_D	✔	D09	intergenic	0.100352	T/C	4.20466	4.78467	4	D
BW	A03_54040569	hqBWA03_54040569_A	✔	A03	intergenic	0.098592	T/C	4.51428	4.60206	4	A
BW	A10_58109534	hqBWA10_58109534_A	✔	A10	intergenic	0.158451	T/G	4.28319	4.41117	4	A
BW	D08_17717836	hqBWD08_17717836_C	✔	D08	intergenic	0.15493	G/A	4.64397	6.40894	3	C
BW	D11_54622304	hqBWD11_54622304_D	✔	D11	intergenic	0.0598592	C/T	4.12276	5.30792	3	D
BW	D13_54108075	hqBWD13_54108075_E	✔	D13	intergenic	0.352113	G/A	4.8593	4.91721	3	E
BW	D09_45970756	hqBWD09_45970756_A	✔	D09	intergenic	0.209507	A/G	4.07727	4.86646	3	A
BW	A09_1356654	hqBWA09_1356654_D	✔	A09	intergenic	0.322183	G/A	4.76731	4.79508	3	D
BW	A02_44796957	hqBWA02_44796957_E	✔	A02	intergenic	0.072183	A/G	4.2644	4.76955	3	E
BW	D13_8652529	hqBWD13_8652529_E	✔	D13	downstream	0.146127	G/A	4.04872	4.2815	3	E
BW	D05_59865796	hqBWD05_59865796_D	✔	D05	exonic	0.0809859	C/T	4.16069	4.27364	3	D
BW	A13_75846608	hqBWA13_75846608_C	✔	A13	intergenic	0.073944	A/G	4.95468	4.95468	2	C
BW	D06_2069429	hqBWD06_2069429_D	✔	D06	exonic	0.158451	T/C	4.13174	4.1319	2	D
BW	A13_42253098	qBWA13_42253098_A		A13	intergenic	0.234155	G/A	5.90309	5.90309	1	A
BW	A12_14420032	hqBWA12_14420032_C	✔	A12	intergenic	0.052817	C/T	5.15614	5.15614	1	C
BW	A08_931754	qBWA08_931754_E		A08	exonic	0.177817	T/C	4.76195	4.76195	1	E
BW	A08_931787	qBWA08_931787_E		A08	exonic	0.172535	T/A	4.7167	4.7167	1	E
FE	A08_65050909	hqFEA08_65050909_A	✔	A08	intergenic	0.096831	T/C	4.40132	4.82974	5	A
FE	A02_7722183	hqFEA02_7722183_E	✔	A02	intronic	0.073944	A/T	4.05355	4.29243	5	E
FE	D07_2881920	hqFED07_2881920_A	✔	D07	intergenic	0.052817	G/A	4.50064	5.14026	4	A
FE	D12_56655292	hqFED12_56655292_E	✔	D12	intergenic	0.052817	C/T	4.37366	4.84164	4	E
FE	A11_19065697	hqFEA11_19065697_D	✔	A11	intergenic	0.110915	T/C	4.02224	4.8163	4	D
FE	A08_38470061	hqFEA08_38470061_A	✔	A08	intergenic	0.318662	A/C	10.6289	17.2916	3	A
FE	A08_38470072	hqFEA08_38470072_A	✔	A08	intergenic	0.318662	A/T	10.6289	17.2916	3	A
FE	A08_38470237	hqFEA08_38470237_A	✔	A08	intergenic	0.316901	G/A	10.5969	17.262	3	A
FE	A08_28643080	hqFEA08_28643080_A	✔	A08	intergenic	0.163732	C/G	10.0376	16.3242	3	A
FE	A08_28643099	hqFEA08_28643099_A	✔	A08	intergenic	0.165493	C/A	10.0348	16.2692	3	A
FE	A08_30356805	hqFEA08_30356805_A	✔	A08	intergenic	0.417254	G/A	5.13549	8.0804	3	A
FE	A08_30356830	hqFEA08_30356830_A	✔	A08	intergenic	0.415493	C/T	5.12148	8.06349	3	A
FE	A07_71423291	hqFEA07_71423291_C	✔	A07	intergenic	0.322183	T/A	5.48812	6.54061	3	C
FE	D01_33634144	hqFED01_33634144_A	✔	D01	intergenic	0.151408	T/C	4.64016	6.09205	3	A
FE	D01_39872050	hqFED01_39872050_A	✔	D01	intergenic	0.373239	C/A	4.00436	5.37161	3	A
FE	A10_64287322	hqFEA10_64287322_D	✔	A10	intergenic	0.0545775	C/A	4.6266	5.09351	3	D
FE	A06_22893032	hqFEA06_22893032_C	✔	A06	intergenic	0.264085	C/G	4.16558	4.86646	3	C
FE	A03_26508989	hqFEA03_26508989_D	✔	A03	intergenic	0.0862676	C/T	4.23132	4.81082	3	D
FE	D09_42469217	hqFED09_42469217_C	✔	D09	intronic	0.174296	T/C	4.48812	4.67572	3	C
FE	A11_91816895	hqFEA11_91816895_E	✔	A11	upstream	0.107394	T/C	4.39794	4.66555	3	E
FE	D02_61559187	hqFED02_61559187_E	✔	D02	intergenic	0.290493	C/T	4.14935	4.64935	3	E
FE	D09_42469221	hqFED09_42469221_C	✔	D09	intronic	0.170775	G/A	4.06905	4.5867	3	C
FE	D04_48491989	hqFED04_48491989_C	✔	D04	upstream	0.100352	T/A	4.47998	4.52871	3	C
FE	D08_58424327	hqFED08_58424327_D	✔	D08	intergenic	0.271127	C/A	4.10794	4.30712	3	D
FE	D13_49321521	hqFED13_49321521_D	✔	D13	intergenic	0.0616197	C/G	4.79395	4.95544	2	D
FE	D11_30908853	hqFED11_30908853_E	✔	D11	exonic	0.114437	C/T	4.28735	4.35952	2	E
FE	A07_74104461	hqFEA07_74104461_E	✔	A07	intergenic	0.102113	G/C	8.26201	8.26201	1	E
FE	D10_23461795	hqFED10_23461795_E	✔	D10	intergenic	0.096831	T/C	7.80134	7.80134	1	E
FE	A13_33588008	hqFEA13_33588008_E	✔	A13	intergenic	0.084507	G/A	6.62525	6.62525	1	E
FE	A03_85786132	hqFEA03_85786132_E	✔	A03	intergenic	0.137324	C/A	6.46092	6.46092	1	E
FE	A09_40237409	hqFEA09_40237409_E	✔	A09	intergenic	0.09331	A/G	6.4034	6.4034	1	E
FE	A06_97510939	hqFEA06_97510939_E	✔	A06	intergenic	0.102113	A/G	6.39794	6.39794	1	E
FE	D02_37337297	hqFED02_37337297_E	✔	D02	intergenic	0.130282	A/G	5.62709	5.62709	1	E
FE	A12_86467008	qFEA12_86467008_E		A12	intergenic	0.271127	G/C	5.39903	5.39903	1	E
FE	A04_6101757	hqFEA04_6101757_E	✔	A04	intergenic	0.100352	G/T	5.2636	5.2636	1	E
FE	A13_35872930	hqFEA13_35872930_E	✔	A13	intergenic	0.132042	T/C	5.20761	5.20761	1	E
FE	A11_18660123	hqFEA11_18660123_E	✔	A11	intergenic	0.091549	A/G	5.18046	5.18046	1	E
FE	D07_5645711	qFED07_5645711_E		D07	intronic	0.301056	T/C	5.0348	5.0348	1	E
FE	D02_2695459	qFED02_2695459_E		D02	exonic	0.251761	A/C	4.72125	4.72125	1	E
FE	D10_59448361	hqFED10_59448361_E	✔	D10	intronic	0.066901	A/T	4.08407	4.08407	1	E
FE	D02_50437523	hqFED02_50437523_E	✔	D02	downstream	0.066901	T/A	4.07572	4.07572	1	E
FL	A10_80849448	hqFLA10_80849448_D	✔	A10	intergenic	0.25	T/C	4.03465	5.34161	8	D
FL	D11_23927759	hqFLD11_23927759_CD	✔	D11	intergenic	0.088028	C/G	4.97062	6.26122	6	CD
FL	A06_97067777	hqFLA06_97067777_E	✔	A06	intergenic	0.077465	G/T	4.00877	4.11295	5	E
FL	A02_83433435	hqFLA02_83433435_CE	✔	A02	exonic	0.054577	T/C	4.25885	6.61798	4	CE
FL	D08_19077153	hqFLD08_19077153_D	✔	D08	upstream	0.0510563	A/T	4.41091	5.06848	4	D
FL	D07_36698888	hqFLD07_36698888_D	✔	D07	intergenic	0.288732	G/A	4.22796	4.7715	4	D
FL	D13_40871611	hqFLD13_40871611_C	✔	D13	intergenic	0.073944	C/T	5.21467	6.47625	3	C
FL	A02_83433398	hqFLA02_83433398_C	✔	A02	exonic	0.056338	G/T	5.40671	6.42946	3	C
FL	A02_83433222	hqFLA02_83433222_C	✔	A02	exonic	0.056338	A/G	5.33348	6.37675	3	C
FL	A11_45333662	hqFLA11_45333662_A	✔	A11	intergenic	0.271127	T/C	5.16568	5.20901	3	A
FL	D10_59448361	hqFLD10_59448361_E	✔	D10	intronic	0.066901	A/T	4.75966	4.7986	3	E
FL	A05_77374391	hqFLA05_77374391_C	✔	A05	intergenic	0.051056	C/T	4.06148	4.77469	3	C
FL	D04_38157476	hqFLD04_38157476_D	✔	D04	intergenic	0.0950704	G/A	4.03259	4.64508	3	D
FL	D07_50838367	hqFLD07_50838367_A	✔	D07	intronic	0.051056	T/C	4.17393	4.63652	3	A
FL	D12_48798146	hqFLD12_48798146_E	✔	D12	intergenic	0.09507	T/G	4.20378	4.22695	3	E
FL	A03_84374289	hqFLA03_84374289_C	✔	A03	intergenic	0.091549	C/A	5.36754	5.36754	1	C
FL	A01_2254667	qFLA01_2254667_C		A01	intronic	0.056338	C/T	5.16558	5.16558	1	C
FL	A01_2254702	qFLA01_2254702_C		A01	intronic	0.056338	G/A	5.13668	5.13668	1	C
FL	A08_64874991	hqFLA08_64874991_A	✔	A08	intergenic	0.084507	T/A	5.09909	5.09909	1	A
FL	A09_5270119	hqFLA09_5270119_E	✔	A09	intronic	0.176056	C/A	4.61439	4.61439	1	E
FL	A01_5302603	qFLA01_5302603_E		A01	upstream	0.051056	T/A	4.48812	4.48812	1	E
FL	A12_72272040	qFLA12_72272040_D		A12	downstream	0.116197	G/A	4.41413	4.41413	1	D
FL	D02_439910	hqFLD02_439910_D	✔	D02	intronic	0.153169	A/C	4.07287	4.07287	1	D
FS	D10_59448361	hqFSD10_59448361_AE	✔	D10	intronic	0.066901	A/T	4.05899	4.67162	5	AE
FS	A04_48361719	hqFSA04_48361719_A	✔	A04	intergenic	0.248239	T/C	4.07243	5.00096	4	A
FS	A01_13635803	hqFSA01_13635803_E	✔	A01	intergenic	0.09331	T/C	4.10403	4.95468	4	E
FS	A09_4495482	hqFSA09_4495482_E	✔	A09	intergenic	0.09331	T/C	4.02503	4.84466	4	E
FS	A07_71777970	hqFSA07_71777970_C	✔	A07	intergenic	0.315141	A/G	4.47366	8.13668	3	C
FS	D05_61238929	hqFSD05_61238929_A	✔	D05	intergenic	0.06338	A/G	6.39659	6.49485	3	A
FS	A06_96745482	hqFSA06_96745482_D	✔	A06	intergenic	0.084507	T/C	6.18082	6.45566	3	D
FS	A06_96745453	hqFSA06_96745453_D	✔	A06	intergenic	0.084507	G/A	6.06554	6.34594	3	D
FS	A09_4603774	hqFSA09_4603774_E	✔	A09	intergenic	0.082746	C/T	4.4698	6.11351	3	E
FS	A01_83601604	hqFSA01_83601604_A	✔	A01	intergenic	0.054577	G/A	5.79588	5.97062	3	A
FS	A05_30254202	hqFSA05_30254202_A	✔	A05	intergenic	0.294014	G/A	4.84164	5.00908	3	A
FS	D08_8325763	hqFSD08_8325763_E	✔	D08	intergenic	0.09331	A/G	4.57512	4.95078	3	E
FS	A03_85954384	hqFSA03_85954384_AE	✔	A03	intergenic	0.058099	A/G	4.49801	4.9393	3	AE
FS	A02_45505788	hqFSA02_45505788_E	✔	A02	intergenic	0.079225	T/A	4.32514	4.91009	3	E
FS	A08_72345651	hqFSA08_72345651_D	✔	A08	intergenic	0.0669014	A/G	4.64308	4.68711	3	D
FS	A10_80849448	hqFSA10_80849448_CD	✔	A10	intergenic	0.25	T/C	4.39015	4.62211	3	CD
FS	D05_9444981	hqFSD05_9444981_AE	✔	D05	downstream	0.082746	A/G	4.42597	4.58086	3	AE
FS	D07_51714942	hqFSD07_51714942_E	✔	D07	intergenic	0.077465	T/G	4.0804	4.54975	3	E
FS	A03_2112060	hqFSA03_2112060_D	✔	A03	intergenic	0.195423	A/T	4.19294	4.54512	3	D
FS	D12_43469303	hqFSD12_43469303_D	✔	D12	intergenic	0.0669014	A/T	4.31192	4.35407	3	D
FS	A06_97233724	hqFSA06_97233724_A	✔	A06	intergenic	0.073944	A/G	5.35164	5.35164	2	A
FS	D11_51820682	hqFSD11_51820682_E	✔	D11	intergenic	0.09507	A/G	5.28233	5.32514	2	E
FS	D07_36698888	hqFSD07_36698888_D	✔	D07	intergenic	0.288732	G/A	4.90593	5.18805	2	D
FS	D09_4152662	hqFSD09_4152662_A	✔	D09	intergenic	0.058099	G/A	4.92812	4.92812	2	A
FS	D10_8991494	hqFSD10_8991494_A	✔	D10	intergenic	0.316901	C/A	4.22469	4.80134	2	A
FS	A08_88266616	hqFSA08_88266616_C	✔	A08	intergenic	0.320423	C/T	4.77469	4.78516	2	C
FS	D01_11626163	hqFSD01_11626163_C	✔	D01	intergenic	0.056338	T/G	4.40782	4.74473	2	C
FS	A08_88203971	hqFSA08_88203971_C	✔	A08	intronic	0.172535	A/G	4.04096	4.35556	2	C
FS	A08_60695364	hqFSA08_60695364_A	✔	A08	intergenic	0.269366	G/A	5.70774	5.70774	1	A
FS	D12_51753728	hqFSD12_51753728_C	✔	D12	exonic	0.058099	T/G	5.09745	5.09745	1	C
FS	D07_21007720	hqFSD07_21007720_A	✔	D07	exonic	0.315141	T/C	4.3363	4.3363	1	A
FS	D12_2606174	hqFSD12_2606174_D	✔	D12	intronic	0.0739437	C/T	4.17332	4.17332	1	D
FS	A05_19731703	hqFSA05_19731703_D	✔	A05	upstream	0.056338	A/G	4.02378	4.02378	1	D
FS	D03_43008363	hqFSD03_43008363_E	✔	D03	downstream	0.242958	T/A	4.00922	4.00922	1	E
FU	A01_7658880	hqFUA01_7658880_E	✔	A01	intergenic	0.197183	T/C	4.27819	5.42653	5	E
FU	A02_3981698	hqFUA02_3981698_D	✔	A02	intergenic	0.103873	C/T	4.48115	4.90428	5	D
FU	A01_86836171	hqFUA01_86836171_C	✔	A01	intergenic	0.06338	A/T	5.2161	5.68613	4	C
FU	A12_3005239	hqFUA12_3005239_D	✔	A12	intronic	0.257042	C/A	4.7636	5.31396	4	D
FU	A04_4460199	hqFUA04_4460199_A	✔	A04	intergenic	0.230634	G/A	4.39686	5.15614	4	A
FU	A11_4557423	hqFUA11_4557423_C	✔	A11	intronic	0.075704	G/A	4.10458	5.02091	3	C
FU	A07_42751600	hqFUA07_42751600_D	✔	A07	intergenic	0.253521	G/A	4.88641	4.99226	3	D
FU	D07_48346658	hqFUD07_48346658_C	✔	D07	intergenic	0.051056	C/T	4.56569	4.65956	3	C
FU	D07_30035840	hqFUD07_30035840_E	✔	D07	intergenic	0.107394	A/G	4.11691	4.61261	3	E
FU	D11_54633223	hqFUD11_54633223_C	✔	D11	intergenic	0.077465	C/T	4.33913	4.45717	3	C
FU	A08_61230472	hqFUA08_61230472_D	✔	A08	intergenic	0.0580986	G/C	4.38008	4.44416	3	D
FU	D10_1134392	hqFUD10_1134392_C	✔	D10	intergenic	0.051056	G/A	4.35531	4.37161	3	C
FU	D07_48764267	hqFUD07_48764267_D	✔	D07	exonic	0.278169	T/A	4.15313	4.32881	3	D
FU	D07_48764265	hqFUD07_48764265_D	✔	D07	exonic	0.278169	G/C	4.11642	4.29528	3	D
FU	D06_20424401	hqFUD06_20424401_A	✔	D06	intergenic	0.068662	T/C	4.9393	4.9393	2	A
FU	A10_99063923	hqFUA10_99063923_C	✔	A10	intergenic	0.117958	T/C	4.90658	4.91364	2	C
FU	D11_47125178	hqFUD11_47125178_D	✔	D11	intergenic	0.151408	G/A	6.28451	6.28451	1	D
FU	A13_35371010	hqFUA13_35371010_E	✔	A13	intergenic	0.121479	T/C	5.88606	5.88606	1	E
FU	A05_38522553	hqFUA05_38522553_E	✔	A05	intergenic	0.140845	A/C	5.56703	5.56703	1	E
FU	D02_37337297	hqFUD02_37337297_E	✔	D02	intergenic	0.130282	A/G	5.44491	5.44491	1	E
FU	A09_72482395	hqFUA09_72482395_D	✔	A09	intergenic	0.34507	A/G	5.10532	5.10532	1	D
FU	D01_27407923	qFUD01_27407923_C		D01	intergenic	0.051056	G/A	4.61261	4.61261	1	C
FU	D12_56423531	qFUD12_56423531_C		D12	upstream	0.058099	C/A	4.51145	4.51145	1	C
FU	D13_51693351	hqFUD13_51693351_D	✔	D13	intronic	0.355634	T/G	4.1363	4.1363	1	D
FUI	D07_36698888	hqFUID07_36698888_D	✔	D07	intergenic	0.288732	G/A	4.70196	6.3143	4	D
FUI	D08_38625338	hqFUID08_38625338_E	✔	D08	intergenic	0.290493	C/T	4.4908	5.4045	3	E
FUI	D06_20424401	hqFUID06_20424401_A	✔	D06	intergenic	0.068662	T/C	4.79048	5.3439	3	A
FUI	D05_8720283	hqFUID05_8720283_D	✔	D05	exonic	0.0897887	G/A	4.86282	5.08236	3	D
FUI	A05_30254202	hqFUIA05_30254202_A	✔	A05	intergenic	0.294014	G/A	4.7986	4.96257	3	A
FUI	A01_38777600	hqFUIA01_38777600_E	✔	A01	intergenic	0.051056	G/A	4.74715	4.81927	3	E
FUI	D11_47125178	hqFUID11_47125178_D	✔	D11	intergenic	0.151408	G/A	4.48116	4.78302	3	D
FUI	D10_3138656	hqFUID10_3138656_C	✔	D10	intergenic	0.139085	G/A	4.35754	4.75449	3	C
FUI	A07_71976523	hqFUIA07_71976523_C	✔	A07	intergenic	0.325704	C/T	4.17328	4.7122	3	C
FUI	A12_733605	hqFUIA12_733605_C	✔	A12	intronic	0.065141	G/C	4.00789	4.68825	3	C
FUI	A05_20012793	hqFUIA05_20012793_D	✔	A05	downstream	0.068662	T/C	4.05384	4.47168	3	D
FUI	A05_30397925	hqFUIA05_30397925_A	✔	A05	intronic	0.25	C/T	4.16749	4.35164	3	A
FUI	D02_50437523	hqFUID02_50437523_E	✔	D02	downstream	0.066901	T/A	4.03433	4.24185	3	E
FUI	A04_2436958	qFUIA04_2436958_A		A04	intergenic	0.260563	A/G	4.26116	5.51145	2	A
FUI	A07_72361363	hqFUIA07_72361363_C	✔	A07	intergenic	0.403169	C/T	4.99568	5.32514	2	C
FUI	A09_4569432	hqFUIA09_4569432_E	✔	A09	intergenic	0.056338	C/T	4.32422	4.91364	2	E
FUI	D01_32500462	hqFUID01_32500462_D	✔	D01	intergenic	0.283451	T/C	4.88024	4.8857	2	D
FUI	A12_72847837	hqFUIA12_72847837_D	✔	A12	intergenic	0.0669014	G/A	4.35379	4.7972	2	D
FUI	A07_74104461	hqFUIA07_74104461_E	✔	A07	intergenic	0.102113	G/C	8.35853	8.35853	1	E
FUI	D10_23461795	hqFUID10_23461795_E	✔	D10	intergenic	0.096831	T/C	6.06399	6.06399	1	E
FUI	A03_6721843	hqFUIA03_6721843_D	✔	A03	intronic	0.262324	G/A	5.1801	5.1801	1	D
FUI	A08_60695364	hqFUIA08_60695364_A	✔	A08	intergenic	0.269366	G/A	5.09313	5.09313	1	A
FUI	A08_64874991	hqFUIA08_64874991_A	✔	A08	intergenic	0.084507	T/A	5.07263	5.07263	1	A
FUI	D01_6084388	hqFUID01_6084388_E	✔	D01	intronic	0.054577	C/T	4.91364	4.91364	1	E
FUI	A12_86958433	qFUIA12_86958433_A		A12	intronic	0.153169	T/A	4.85387	4.85387	1	A
FUI	D01_3569307	qFUID01_3569307_D		D01	intronic	0.329225	A/C	4.7753	4.7753	1	D
FUI	A09_5270146	hqFUIA09_5270146_E	✔	A09	intronic	0.198944	T/C	4.22548	4.22548	1	E
LP	D12_43066716	hqLPD12_43066716_CDE	✔	D12	intergenic	0.066901	T/C	4.35754	5.41011	18	CDE
LP	D12_43066746	hqLPD12_43066746_CDE	✔	D12	intergenic	0.065141	A/G	4.25885	5.27939	18	CDE
LP	D12_43787314	hqLPD12_43787314_CDE	✔	D12	intergenic	0.058099	T/C	4.06512	4.31515	12	CDE
LP	D12_43787528	hqLPD12_43787528_CDE	✔	D12	intergenic	0.058099	A/T	4.05061	4.25414	12	CDE
LP	D12_43697364	hqLPD12_43697364_CDE	✔	D12	intergenic	0.06162	G/T	4.05208	4.44086	9	CDE
LP	D07_31568560	hqLPD07_31568560_AD	✔	D07	intergenic	0.132042	T/C	4.13805	5.10164	7	AD
LP	A04_54261453	hqLPA04_54261453_E	✔	A04	intergenic	0.177817	A/G	4.05849	4.62121	5	E
LP	D12_43348453	hqLPD12_43348453_C	✔	D12	intergenic	0.070423	T/C	4.48017	4.54516	5	C
LP	D03_43501781	hqLPD03_43501781_AC	✔	D03	intronic	0.098592	A/G	4.00218	4.45856	5	AC
LP	D03_43501957	hqLPD03_43501957_AC	✔	D03	intronic	0.098592	T/C	4.00218	4.45856	5	AC
LP	A07_23155760	hqLPA07_23155760_A	✔	A07	intergenic	0.052817	C/T	4.01093	4.04769	5	A
LP	A08_65044993	hqLPA08_65044993_A	✔	A08	intergenic	0.051056	G/A	4.28483	7.43297	4	A
LP	A08_65045013	hqLPA08_65045013_A	✔	A08	intergenic	0.051056	A/G	4.28483	7.43297	4	A
LP	D08_18670710	hqLPD08_18670710_C	✔	D08	intergenic	0.158451	C/G	4.03105	5.32331	4	C
LP	D01_5332116	hqLPD01_5332116_D	✔	D01	intergenic	0.119718	A/G	4.7776	4.9466	4	D
LP	A09_65848060	hqLPA09_65848060_D	✔	A09	intergenic	0.0721831	T/C	4.26518	4.90443	4	D
LP	A13_13637771	hqLPA13_13637771_E	✔	A13	intergenic	0.169014	T/C	4.74241	4.8041	4	E
LP	D07_2979453	hqLPD07_2979453_D	✔	D07	exonic	0.334507	C/T	4.10793	4.33615	4	D
LP	A13_79087853	hqLPA13_79087853_E	✔	A13	intronic	0.169014	A/G	4.06653	4.31605	4	E
LP	D04_48099939	hqLPD04_48099939_E	✔	D04	downstream	0.190141	G/C	4.12552	4.19791	4	E
LP	D07_26600866	hqLPD07_26600866_E	✔	D07	intergenic	0.216549	G/A	4.45967	6.12148	3	E
LP	A10_21918426	hqLPA10_21918426_E	✔	A10	intergenic	0.084507	T/A	4.5817	5.43063	3	E
LP	D04_9542915	hqLPD04_9542915_C	✔	D04	intergenic	0.070423	T/A	4.97469	5.0655	3	C
LP	A13_35727868	hqLPA13_35727868_C	✔	A13	intergenic	0.170775	T/C	4.7167	5.04964	3	C
LP	D12_44140224	hqLPD12_44140224_E	✔	D12	intergenic	0.072183	G/A	4.16431	4.77469	3	E
LP	D01_1615553	hqLPD01_1615553_C	✔	D01	downstream	0.103873	T/A	4.31966	4.32239	3	C
LP	D01_4666488	hqLPD01_4666488_A	✔	D01	intronic	0.059859	T/C	4.23433	4.25906	3	A
LP	D01_4666589	hqLPD01_4666589_A	✔	D01	intronic	0.059859	T/C	4.23433	4.25906	3	A
LP	A07_16185666	hqLPA07_16185666_C	✔	A07	intergenic	0.167254	A/T	4.12726	4.20482	3	C
LP	A05_3272852	hqLPA05_3272852_E	✔	A05	upstream	0.054577	T/A	5.20482	5.20482	2	E
LP	D10_23793849	hqLPD10_23793849_D	✔	D10	intergenic	0.170775	T/C	4.83575	4.83575	2	D
LP	D03_35830462	hqLPD03_35830462_A	✔	D03	intergenic	0.100352	G/A	4.62709	4.62709	2	A
LP	A02_75700660	qLPA02_75700660_D		A02	intergenic	0.204225	T/C	7.86186	7.86186	1	D
LP	A02_75700481	qLPA02_75700481_D		A02	intergenic	0.205986	G/A	6.61552	6.61552	1	D
LP	D10_10866370	qLPD10_10866370_E		D10	intergenic	0.209507	C/T	5.09528	5.09528	1	E
LP	D05_7309639	hqLPD05_7309639_D	✔	D05	intergenic	0.0915493	G/T	4.74378	4.74378	1	D
LP	D02_1348722	hqLPD02_1348722_A	✔	D02	intronic	0.191901	A/G	4.33161	4.33161	1	A
LP	D10_5099848	qLPD10_5099848_D		D10	exonic	0.0792254	G/A	4.14571	4.14571	1	D
LP	D11_4147704	hqLPD11_4147704_E	✔	D11	downstream	0.241197	G/A	4.05453	4.05453	1	E
MIC	D06_1486193	hqMICD06_1486193_CD	✔	D06	intergenic	0.068662	A/T	4.0655	4.48369	7	CD
MIC	D09_43606679	hqMICD09_43606679_C	✔	D09	intergenic	0.06162	T/A	4.45967	6.06298	6	C
MIC	D09_43629201	hqMICD09_43629201_C	✔	D09	upstream	0.09331	A/T	4.90309	5.69465	6	C
MIC	D10_60891794	hqMICD10_60891794_C	✔	D10	intergenic	0.102113	G/C	4.04048	5.39686	6	C
MIC	A03_95492151	hqMICA03_95492151_D	✔	A03	intergenic	0.221831	T/G	4.42726	5.17423	6	D
MIC	D12_38433571	hqMICD12_38433571_D	✔	D12	intergenic	0.209507	G/C	4.03335	5.47625	5	D
MIC	D02_57281334	hqMICD02_57281334_A	✔	D02	intergenic	0.274648	A/G	4.07109	5.37059	5	A
MIC	D06_37879191	hqMICD06_37879191_D	✔	D06	intergenic	0.0510563	T/C	4.33496	4.63704	5	D
MIC	D09_43679359	hqMICD09_43679359_C	✔	D09	exonic	0.06338	G/A	5.24109	5.4607	4	C
MIC	D07_26926665	hqMICD07_26926665_C	✔	D07	intergenic	0.121479	C/A	4.73755	5.31695	4	C
MIC	D05_8772003	hqMICD05_8772003_D	✔	D05	intronic	0.109155	C/T	4.13857	5.12066	4	D
MIC	D09_33951398	hqMICD09_33951398_A	✔	D09	intronic	0.072183	C/T	4.00745	4.93554	4	A
MIC	A04_7704589	hqMICA04_7704589_D	✔	A04	intergenic	0.102113	C/T	4.54742	4.70447	4	D
MIC	D05_8720283	hqMICD05_8720283_D	✔	D05	exonic	0.0897887	G/A	4.11935	4.69212	4	D
MIC	D08_6768107	hqMICD08_6768107_D	✔	D08	intergenic	0.0862676	G/A	4.30067	4.64922	4	D
MIC	D05_11741924	hqMICD05_11741924_E	✔	D05	upstream	0.112676	T/A	4.09642	4.22548	4	E
MIC	D13_39150324	hqMICD13_39150324_D	✔	D13	intergenic	0.0880282	T/C	4.44676	6.5517	3	D
MIC	A02_7300875	hqMICA02_7300875_C	✔	A02	intergenic	0.098592	C/T	5.7167	6.07417	3	C
MIC	A03_5930639	hqMICA03_5930639_D	✔	A03	upstream	0.251761	A/G	4.6718	4.76619	3	D
MIC	A13_66523483	hqMICA13_66523483_A	✔	A13	intergenic	0.257042	T/G	4.57675	4.70948	3	A
MIC	A10_31373802	hqMICA10_31373802_D	✔	A10	intergenic	0.056338	A/G	4.60634	4.68415	3	D
MIC	A08_4947445	hqMICA08_4947445_D	✔	A08	intergenic	0.117958	C/T	4.4638	4.6751	3	D
MIC	A05_89939811	hqMICA05_89939811_D	✔	A05	intergenic	0.0510563	G/T	4.37454	4.45964	3	D
MIC	A02_1474964	hqMICA02_1474964_D	✔	A02	exonic	0.105634	C/G	4.10763	4.17382	3	D
MIC	A07_16344257	hqMICA07_16344257_D	✔	A07	intergenic	0.0528169	G/A	5.32297	5.34905	2	D
MIC	D12_45767769	hqMICD12_45767769_E	✔	D12	exonic	0.142606	A/C	4.80688	4.89771	2	E
MIC	A10_97161156	hqMICA10_97161156_D	✔	A10	upstream	0.117958	T/C	4.52255	4.61764	2	D
MIC	D11_4147704	hqMICD11_4147704_E	✔	D11	downstream	0.241197	G/A	4.53296	4.58838	2	E
MIC	D08_63042531	hqMICD08_63042531_D	✔	D08	downstream	0.179577	C/T	4.52198	4.52205	2	D
MIC	A08_85054043	hqMICA08_85054043_C	✔	A08	upstream	0.140845	A/G	4.09259	4.32239	2	C
MIC	D02_58033977	hqMICD02_58033977_C	✔	D02	intronic	0.059859	C/T	4.01682	4.03905	2	C
MIC	A06_90359832	qMICA06_90359832_E		A06	intergenic	0.059859	G/T	6.13906	6.13906	1	E
MIC	D11_59408001	qMICD11_59408001_D		D11	exonic	0.109155	C/G	5.03464	5.03464	1	D
MIC	D12_48578547	hqMICD12_48578547_D	✔	D12	intronic	0.100352	A/C	4.26397	4.26397	1	D
MIC	D11_59407112	qMICD11_59407112_D		D11	upstream;downstream	0.056338	A/G	4.2574	4.2574	1	D
MIC	A04_550142	qMICA04_550142_D		A04	exonic	0.200704	G/A	4.23952	4.23952	1	D
MIC	D10_60306593	qMICD10_60306593_C		D10	exonic	0.084507	G/A	4.05552	4.05552	1	C
MIC	D12_453986	qMICD12_453986_A		D12	upstream	0.31162	C/T	4.011	4.011	1	A
PH	A01_4218607	hqPHA01_4218607_D	✔	A01	intergenic	0.100352	T/C	4.00382	4.86617	7	D
PH	A09_4797929	hqPHA09_4797929_D	✔	A09	intergenic	0.139085	A/G	4.35003	5.38471	6	D
PH	D13_39108563	hqPHD13_39108563_A	✔	D13	intergenic	0.0915493	T/C	3.99878	5.52724	4	A
PH	D02_1523177	hqPHD02_1523177_D	✔	D02	intergenic	0.200704	C/T	4.68081	5.27102	4	D
PH	D02_1522903	hqPHD02_1522903_D	✔	D02	upstream	0.204225	C/T	4.06002	4.71024	4	D
PH	A03_14811032	hqPHA03_14811032_E	✔	A03	intergenic	0.09507	A/G	4.3547	4.64782	4	E
PH	D12_48786697	hqPHD12_48786697_E	✔	D12	intronic	0.15669	T/A	4.42597	4.5784	4	E
PH	A12_6529574	hqPHA12_6529574_D	✔	A12	intergenic	0.176056	G/T	4.15581	4.50145	4	D
PH	A09_45336111	hqPHA09_45336111_D	✔	A09	intergenic	0.158451	A/C	4.30456	4.4972	4	D
PH	D08_54708100	hqPHD08_54708100_D	✔	D08	intergenic	0.0757042	T/C	4.38908	4.40431	4	D
PH	A13_12846082	hqPHA13_12846082_E	✔	A13	intergenic	0.100352	A/G	4.88273	4.94529	3	E
PH	D02_56168338	hqPHD02_56168338_D	✔	D02	intergenic	0.056338	A/C	4.44696	4.88641	3	D
PH	A11_88756735	hqPHA11_88756735_C	✔	A11	intergenic	0.088028	G/T	4.09637	4.83565	3	C
PH	A06_15427553	hqPHA06_15427553_A	✔	A06	intergenic	0.107394	G/A	4.78781	4.83269	3	A
PH	A07_42218812	hqPHA07_42218812_D	✔	A07	intergenic	0.237676	T/G	4.16652	4.71959	3	D
PH	D09_48067258	hqPHD09_48067258_D	✔	D09	exonic	0.235915	A/G	4.26377	4.28432	3	D
PH	D09_36809346	hqPHD09_36809346_C	✔	D09	upstream	0.051056	A/G	4.49894	4.49894	2	C
PH	A08_1189382	hqPHA08_1189382_C	✔	A08	exonic	0.110915	G/A	4.27819	4.27819	2	C
PH	D02_402554	hqPHD02_402554_C	✔	D02	intronic	0.056338	G/C	4.12784	4.12784	2	C
PH	D02_402504	hqPHD02_402504_C	✔	D02	intronic	0.056338	C/T	4.04866	4.04866	2	C
PH	D10_8389255	qPHD10_8389255_D		D10	intergenic	0.100352	T/G	5.21273	5.21273	1	D
PH	D05_4457888	qPHD05_4457888_E		D05	exonic	0.06338	A/G	4.54061	4.54061	1	E
PH	A09_54288099	hqPHA09_54288099_A	✔	A09	intronic	0.059859	C/T	4.02733	4.02733	1	A

[truncated: 3 more sheets: Table S11, Table S12, Table S13]
